# Supplementary material for: Co-expression of SARS-CoV-2 entry genes in the superficial adult human conjunctival, limbal and corneal epithelium suggests an additional route of entry via the ocular surface
Source: Ocul Surf. 2021 Jan;19:190–200. doi: 10.1016/j.jtos.2020.05.013 (PMC7267807; doi:10.1016/j.jtos.2020.05.013)
Supplement: Table S2 — Differential gene expression between ACE2+TMPRSS2+ versus ACE2−TMPRSS2- cells. List of significantly and differentially expressed genes between ACE2+TMPRSS2+ versus ACE2−TMPRSS2- cells. [file mmc2.xlsx]

## Sheet: DE_ACE2_TMPRSS2
Gene	p_val	avg_logFC	p_val_adj
TMPRSS2	1.51675e-237	0.634425	5.08689e-233
ACE2	1.51675e-237	0.514336	5.08689e-233
RDH10	3.96457e-15	0.383017	1.32964e-10
GRHL3	4.72572e-15	0.289946	1.58491e-10
RIPK2	2.12952e-14	0.25218	7.142e-10
SERPINB2	9.59335e-14	1.03343	3.21742e-09
SPRR1B	1.75643e-12	0.36808	5.89073e-08
C15orf48	6.61194e-12	0.587888	2.21751e-07
GPRC5A	1.12392e-11	0.530243	3.76942e-07
IGFBP3	5.29228e-11	0.490064	1.77492e-06
TMCC3	1.67658e-10	0.370908	5.62291e-06
UPK3BL1	2.46546e-10	0.283507	8.26864e-06
DUSP10	4.29969e-10	0.293026	1.44203e-05
SPRR3	4.34755e-10	0.351121	1.45808e-05
GCNT3	4.64164e-10	0.310987	1.55671e-05
PELI1	7.02024e-10	0.37627	2.35445e-05
NEDD4L	8.11597e-10	0.343198	2.72193e-05
RAB11FIP1	9.63513e-10	0.449859	3.23143e-05
TICAM1	1.06288e-09	0.2813	3.56468e-05
FBXO32	1.56436e-09	0.361848	5.24656e-05
KDM6B	1.73095e-09	0.291223	5.80527e-05
EPHA2	2.03624e-09	0.313081	6.82913e-05
NCK1	2.4922e-09	0.28427	8.35835e-05
LDLR	2.72102e-09	0.332943	9.12577e-05
MCL1	8.11351e-09	0.293957	0.000272111
MACC1	9.1304e-09	0.291988	0.000306215
CLU	9.86161e-09	-0.438513	0.000330739
LMO7	1.37128e-08	0.570873	0.000459901
NCOA7	1.4425e-08	0.304491	0.000483787
SQSTM1	1.66369e-08	0.331107	0.000557967
PLAUR	1.69999e-08	0.537693	0.000570143
HSPA6	2.1072e-08	0.531689	0.000706712
DAPP1	2.3184e-08	0.452635	0.000777546
SPRR2A	2.4654e-08	0.74974	0.000826847
ALDH1A3	3.51498e-08	0.285769	0.00117885
ZNF165	4.33726e-08	0.372863	0.00145463
KRT17	4.43357e-08	0.43839	0.00148693
HBEGF	5.73743e-08	0.388952	0.00192422
UBE2H	6.0114e-08	0.385188	0.0020161
TXNRD1	7.09613e-08	0.303368	0.0023799
PRDM1	7.54951e-08	0.477094	0.00253196
ISG20	1.16693e-07	0.256216	0.00391365
CYBA	1.30392e-07	-0.286141	0.00437308
FAM84B	1.37887e-07	0.270742	0.00462445
EMP1	1.90565e-07	0.497513	0.00639116
BAG3	2.65356e-07	0.313493	0.00889952
ITGB8	2.66524e-07	0.250039	0.00893869
PLAU	2.90539e-07	0.543491	0.00974409
DUSP5	3.23668e-07	0.400885	0.0108552
C1orf116	3.3079e-07	0.294815	0.011094
ZFAND5	3.48623e-07	0.4068	0.0116921
SAT1	4.09365e-07	0.277995	0.0137293
CDKN2B	4.38185e-07	0.355017	0.0146959
TM4SF1	4.38696e-07	0.525697	0.014713
CD55	5.21087e-07	0.331121	0.0174762
SGMS2	5.23642e-07	0.29296	0.0175619
TP53BP2	5.64602e-07	0.322143	0.0189356
DSG3	5.70222e-07	0.406473	0.0191241
ZBTB43	6.08822e-07	0.258447	0.0204187
HS3ST1	6.21954e-07	0.330075	0.0208591
OCLN	7.67486e-07	0.264736	0.0257399
GDF15	7.71007e-07	0.253891	0.025858
MAP3K8	9.30109e-07	0.2596	0.031194
PRRG4	1.00646e-06	0.281179	0.0337548
MAL2	1.23842e-06	0.343039	0.0415342
LITAF	1.4221e-06	0.306358	0.0476945
SLC19A2	1.65665e-06	0.255985	0.0555607
CD59	1.83847e-06	0.267724	0.0616586
MARCKS	2.55767e-06	0.376381	0.0857791
KLF6	2.94401e-06	0.392351	0.0987361
CXCL8	3.13137e-06	0.540648	0.10502
WFDC2	3.20857e-06	0.571201	0.107609
MTRNR2L1	3.85566e-06	0.349601	0.129311
ZFP36L2	4.64705e-06	0.267737	0.155853
B4GALT5	5.48121e-06	0.301384	0.183829
CLDN1	6.38695e-06	0.551237	0.214205
RND3	8.50066e-06	0.267687	0.285095
TNFAIP3	9.04628e-06	0.325171	0.303394
SLPI	1.17074e-05	0.30219	0.392644
LGALSL	1.20811e-05	0.352608	0.405177
DHRS9	1.27579e-05	0.279442	0.427873
TENT5A	1.5837e-05	0.298816	0.53114
CPM	1.73549e-05	0.262151	0.58205
EZR	1.88399e-05	0.265469	0.631853
AREG	2.08988e-05	0.292817	0.700902
SYT8	2.16022e-05	-0.302865	0.724494
MALAT1	2.21986e-05	-0.327924	0.744495
APOBEC3A	2.73699e-05	0.484122	0.917933
MAFF	3.53116e-05	0.252805	1
ANXA1	4.86334e-05	0.529237	1
S100A10	6.45684e-05	0.264141	1
DYNLL1	6.92888e-05	0.253786	1
SERPINB1	7.0526e-05	0.40797	1
SDCBP	0.000108549	0.303723	1
PMAIP1	0.000158919	0.28576	1
MIR222HG	0.00020494	0.253667	1
CLEC2B	0.000250943	0.330309	1
DSC2	0.000318451	0.309506	1
CLDN4	0.000500787	0.25582	1
CTSD	0.000511264	-0.252934	1
C11orf96	0.000655974	0.58835	1
CRYAB	0.000687769	0.409503	1
CDKN1C	0.000957928	0.252607	1
BTG1	0.0010307	0.322069	1
SERPINB5	0.00103674	0.261794	1
MTRNR2L8	0.00119472	-0.352116	1
FGFBP1	0.00146483	0.27026	1
CCL20	0.00168435	0.286432	1
NFKBIZ	0.00176424	0.274698	1
HES1	0.00185406	-0.320501	1
HSPD1	0.00318206	0.394926	1
VMP1	0.00338859	0.28963	1
CXCL2	0.00386718	0.253368	1
KRT12	0.0132473	0.303393	1
TNNI2	0.0280151	-0.472426	1
CSRP2	0.0288123	-0.342449	1
SAA1	0.197598	0.605688	1
MUC16	0.282584	-0.34157	1
TFPI2	0.439654	-0.316056	1
HES5	0.709703	-0.273208	1
PLCG2	0.856346	-0.631988	1
NUPR1	0.895438	-0.268712	1
