# Supplementary material for: Co-expression of SARS-CoV-2 entry genes in the superficial adult human conjunctival, limbal and corneal epithelium suggests an additional route of entry via the ocular surface
Source: Ocul Surf. 2021 Jan;19:190–200. doi: 10.1016/j.jtos.2020.05.013 (PMC7267807; doi:10.1016/j.jtos.2020.05.013)
Supplement: Table S3 — List of significant regulators of gene expression in the ACE2+TMPRSS2+ cells in the superficial conjunctival epithelium. [file mmc3.xlsx]

## Sheet: Sheet1
Upstream Regulator	Expr Log Ratio	Molecule Type	Predicted Activation State	Activation z-score	Flags	p-value of overlap	Target Molecules in Dataset	Mechanistic Network
TNF		cytokine	Activated	5.074	bias	2.22e-26	ALDH1A3,ANXA1,BTG1,CCL20,CD55,CD59,CLDN4,CLU,CRYAB,CXCL2,CXCL8,CYBA,DSC2,DUSP10,DUSP5,EMP1,EPHA2,FBXO32,GDF15,HBEGF,HES1,HSPD1,IGFBP3,ITGB8,KLF6,LDLR,LITAF,MAFF,MAP3K8,MCL1,NCK1,NFKBIZ,OCLN,PLAU,PLAUR,PMAIP1,PRDM1,PRRG4,RIPK2,RND3,S100A10,SAA1,SAT1,SERPINB1,SERPINB2,SLPI,SQSTM1,TFPI2,TICAM1,TM4SF1,TNFAIP3,TXNRD1,UBE2H,VMP1	79 (20)
lipopolysaccharide		chemical drug	Activated	4.684	bias	1.3e-21	ACE2,ANXA1,APOBEC3A,AREG,BAG3,BTG1,CCL20,CD55,CD59,CLDN1,CRYAB,CXCL2,CXCL8,CYBA,DUSP5,FBXO32,HBEGF,HES1,HES5,IGFBP3,ISG20,ITGB8,KLF6,LITAF,MAFF,MAP3K8,MARCKS,MCL1,NCOA7,NFKBIZ,NUPR1,OCLN,PELI1,PLAU,PLAUR,PMAIP1,PRDM1,RIPK2,RND3,SAA1,SAT1,SERPINB1,SERPINB2,SLPI,SPRR3,TFPI2,TICAM1,TNFAIP3,TP53BP2,ZFP36L2	85 (22)
NFkB (complex)		complex	Activated	3.855	bias	1.05e-14	ALDH1A3,CCL20,CLU,CXCL2,CXCL8,DUSP5,GDF15,HES5,ITGB8,KDM6B,KRT17,LITAF,MAP3K8,MCL1,NCOA7,NFKBIZ,PLAU,PMAIP1,PRDM1,SAA1,SERPINB2,SLPI,TENT5A,TFPI2,TNFAIP3	67 (19)
tetradecanoylphorbol acetate		chemical drug	Activated	3.838	bias	1.08e-16	ALDH1A3,ANXA1,APOBEC3A,AREG,CCL20,CD55,CDKN2B,CLDN1,CTSD,CXCL2,CXCL8,CYBA,DSG3,DUSP5,EPHA2,EZR,FGFBP1,GDF15,GPRC5A,HBEGF,HES1,IGFBP3,KLF6,LDLR,MCL1,NCOA7,OCLN,PLAU,PLAUR,S100A10,SERPINB2,SLPI,SPRR1B,TFPI2,TNFAIP3	76 (18)
RAF1		kinase	Activated	3.662	bias	4.31e-19	ANXA1,AREG,BTG1,CDKN2B,CLDN1,CRYAB,DUSP5,EMP1,FGFBP1,HBEGF,IGFBP3,OCLN,PLAU,PLAUR,PRDM1,RND3,SERPINB2,SPRR1B,TFPI2,ZFP36L2	62 (13)
IL1B		cytokine	Activated	3.598	bias	1.32e-12	ANXA1,CCL20,CD55,CRYAB,CXCL2,CXCL8,CYBA,DUSP5,GDF15,HBEGF,HES1,IGFBP3,ISG20,ITGB8,LDLR,MAP3K8,MCL1,NFKBIZ,OCLN,PLAU,PRDM1,RIPK2,S100A10,SAA1,SERPINB2,TFPI2,TNFAIP3	76 (20)
PDGF BB		complex	Activated	3.421	bias	3.23e-13	AREG,CCL20,CRYAB,CSRP2,CXCL2,CXCL8,DUSP5,GDF15,HBEGF,HES1,KLF6,LDLR,MCL1,PLAU,PLCG2,RND3,SAT1,TNFAIP3	62 (20)
tributyrin		chemical drug	Activated	3.26	bias	5.88e-14	C1orf116,CCL20,CD55,CLDN1,CXCL8,DAPP1,HBEGF,KRT17,OCLN,SERPINB2,TNFAIP3
IFNG		cytokine	Activated	3.225	bias	6e-12	ALDH1A3,AREG,BTG1,CCL20,CD55,CDKN2B,CTSD,CXCL2,CXCL8,CYBA,DUSP5,GDF15,HBEGF,HSPD1,ISG20,KLF6,KRT17,MAFF,MAP3K8,NFKBIZ,NUPR1,OCLN,PELI1,PLAU,PLAUR,PMAIP1,PRDM1,RIPK2,S100A10,SLPI,SQSTM1,TICAM1	76 (20)
TLR4		transmembrane receptor	Activated	3.189	bias	3.71e-09	AREG,CCL20,CXCL2,CXCL8,FBXO32,HBEGF,ISG20,NFKBIZ,PELI1,PRDM1,RIPK2,SERPINB5,SGMS2,TICAM1,TNFAIP3	71 (20)
IL1A		cytokine	Activated	3.087	bias	9.08e-07	ALDH1A3,CCL20,CXCL2,CXCL8,NFKBIZ,PLAU,S100A10,SAA1,TICAM1,TNFAIP3	46 (16)
methylprednisolone		chemical drug	Activated	3.082		2.45e-07	ANXA1,BTG1,DHRS9,DSC2,DSG3,DYNLL1,EMP1,FBXO32,LDLR,PLAU,PLAUR,RND3,SERPINB1,TICAM1,VMP1
Vegf		group	Activated	3.078	bias	3.37e-10	CLDN1,CRYAB,CXCL8,DUSP5,EMP1,HBEGF,HES1,IGFBP3,ISG20,ITGB8,LDLR,MAP3K8,MCL1,PLAU,PLAUR,PMAIP1,SERPINB2,SLC19A2	72 (20)
ERK		group	Activated	3.057	bias	4.38e-13	AREG,CLDN4,CLU,CXCL2,CXCL8,EPHA2,GDF15,HBEGF,LDLR,MAFF,MCL1,NFKBIZ,PLAU,PMAIP1,PRDM1,SERPINB2	79 (18)
RELA		transcription regulator	Activated	3.044	bias	8.92e-07	CCL20,CD59,CRYAB,CXCL2,CXCL8,GDF15,HES1,PLAU,PRDM1,SAA1,TFPI2,TNFAIP3,UBE2H	73 (15)
NUPR1	-0.269	transcription regulator	Activated	3		0.000471	AREG,BTG1,CXCL8,DUSP5,GDF15,HBEGF,KLF6,NUPR1,SAT1,TP53BP2	12 (2)
poly rI:rC-RNA		biologic drug	Activated	2.979	bias	9.2e-10	ANXA1,CCL20,CXCL2,CXCL8,DUSP5,EZR,GDF15,HBEGF,HSPD1,ISG20,KLF6,PLAU,PLAUR,PMAIP1,SAT1,SLPI,TFPI2,TNFAIP3	76 (20)
tretinoin		chemical - endogenous mammalian	Activated	2.973	bias	2.22e-11	ALDH1A3,ANXA1,AREG,BTG1,CCL20,CDKN2B,CLDN1,CTSD,CXCL2,CXCL8,DHRS9,DYNLL1,GDF15,GPRC5A,HBEGF,HES1,HS3ST1,HSPD1,IGFBP3,MAP3K8,MCL1,OCLN,PLAU,PLAUR,PMAIP1,S100A10,SDCBP,SERPINB2,SERPINB5,SLPI,TNFAIP3,VMP1,ZFAND5	82 (17)
cis-urocanic acid		chemical drug	Activated	2.969	bias	1.54e-15	CD55,CLDN1,CRYAB,CXCL8,IGFBP3,PMAIP1,SERPINB2,TNFAIP3,ZNF165
HGF		growth factor	Activated	2.945	bias	3.94e-13	CDKN2B,CRYAB,CXCL2,CXCL8,DYNLL1,EMP1,HBEGF,HES1,IGFBP3,ISG20,ITGB8,KRT17,LDLR,MAP3K8,MCL1,OCLN,PLAU,PLAUR,SERPINB2,SLC19A2,TNFAIP3	74 (21)
TICAM1	0.281	other	Activated	2.942	bias	1.01e-07	CXCL2,CXCL8,GDF15,ISG20,MAFF,NFKBIZ,PELI1,RIPK2,TNFAIP3	56 (15)
CG		complex	Activated	2.939	bias	1.36e-08	AREG,BTG1,CLU,CXCL8,EMP1,IGFBP3,LDLR,MCL1,PLAU,PLAUR,PMAIP1,S100A10,TFPI2,TM4SF1	71 (20)
IL5		cytokine	Activated	2.895	bias	3.22e-05	AREG,CD55,CLEC2B,CXCL8,DUSP5,HBEGF,HSPA6,LMO7,PRDM1	51 (6)
Salmonella enterica serotype abortus equi lipopolysaccharide		chemical toxicant	Activated	2.867	bias	2.59e-14	AREG,CCL20,CDKN2B,CXCL2,GPRC5A,HES1,MAFF,MAP3K8,NEDD4L,NFKBIZ,PLAU,PMAIP1,RIPK2,SERPINB2,TFPI2
CTNNB1		transcription regulator	Activated	2.853	bias	3.51e-06	ALDH1A3,ANXA1,CDKN2B,CLU,CXCL2,CXCL8,FGFBP1,GDF15,HBEGF,HES1,MCL1,PLAU,PLAUR,PRDM1,SAA1,SERPINB2,SQSTM1,TNFAIP3	79 (18)
IL15		cytokine	Activated	2.778	bias	2.11e-08	ANXA1,BTG1,CD55,CD59,CDKN2B,CXCL2,CXCL8,DUSP5,GPRC5A,MCL1,PLCG2,PMAIP1,PRDM1,TNNI2,TXNRD1	61 (20)
STAT4		transcription regulator	Activated	2.772	bias	3.44e-05	CXCL2,ISG20,KDM6B,MAP3K8,PRDM1,SAT1,SERPINB1,SERPINB5	38 (7)
HRAS		enzyme	Activated	2.764		1.69e-05	ALDH1A3,AREG,CDKN2B,CLU,CSRP2,CXCL8,FGFBP1,HES1,HES5,KLF6,MAP3K8,PLAU,PLAUR,SERPINB2	72 (19)
CD40LG		cytokine	Activated	2.763	bias	6.33e-10	BTG1,CCL20,CLU,CXCL2,CXCL8,DAPP1,DUSP5,KDM6B,MARCKS,MCL1,PLAU,PLAUR,PMAIP1,PRDM1,TICAM1,TNFAIP3	49 (16)
salmonella minnesota R595 lipopolysaccharides		chemical - endogenous non-mammalian	Activated	2.757	bias	3.46e-07	CCL20,CXCL2,CXCL8,GDF15,MAFF,NFKBIZ,SERPINB2,TNFAIP3	73 (14)
TLR9		transmembrane receptor	Activated	2.743	bias	6.1e-05	CPM,CXCL2,CXCL8,ISG20,MCL1,NFKBIZ,PRDM1,SGMS2	48 (15)
MYD88		other	Activated	2.741	bias	0.000133	CXCL2,CXCL8,FBXO32,GDF15,MAFF,NFKBIZ,SAA1,TNFAIP3	67 (20)
CSF2		cytokine	Activated	2.74	bias	3e-06	ANXA1,CDKN2B,CXCL2,CXCL8,GDF15,HBEGF,HSPD1,MCL1,PLAU,RIPK2,SQSTM1,TICAM1,TNFAIP3	73 (21)
mycophenolic acid		chemical drug	Activated	2.706	bias	2.79e-17	C1orf116,CCL20,CD55,CD59,CLDN1,CLU,CXCL8,DAPP1,HBEGF,KRT17,LDLR,OCLN,SERPINB2,TNFAIP3	42 (7)
EGF		growth factor	Activated	2.673	bias	2.01e-14	AREG,B4GALT5,CCL20,CLU,CTSD,CXCL2,CXCL8,DUSP5,EPHA2,EZR,GDF15,HBEGF,HES1,IGFBP3,MCL1,OCLN,PLAU,PLAUR,S100A10,SERPINB2,TFPI2,TNFAIP3,ZFP36L2	76 (20)
CREB1		transcription regulator	Activated	2.646	bias	0.00123	BAG3,CSRP2,CXCL2,CXCL8,LDLR,LITAF,MCL1,SAT1,SQSTM1,TENT5A	13 (2)
EHF		transcription regulator	Activated	2.646	bias	8.61e-07	CCL20,GRHL3,PLAUR,SAA1,SPRR1B,SPRR2A,SPRR3
OSM		cytokine	Activated	2.63	bias	3.48e-15	ANXA1,CCL20,CLDN4,CLEC2B,CPM,CXCL2,CXCL8,DSC2,DSG3,HBEGF,IGFBP3,ISG20,KRT17,LDLR,LITAF,MARCKS,NEDD4L,PLAU,PRDM1,SAA1,SERPINB1,SLPI,TM4SF1,ZBTB43	66 (17)
TP53		transcription regulator	Activated	2.627		1.27e-12	ALDH1A3,ANXA1,AREG,BTG1,CD59,CLU,CRYAB,CTSD,CXCL8,DHRS9,DUSP5,EPHA2,EZR,FGFBP1,GDF15,HBEGF,HES1,HS3ST1,HSPD1,IGFBP3,KLF6,LDLR,MAP3K8,MCL1,NUPR1,PLAU,PLAUR,PMAIP1,PRDM1,RND3,SAT1,SERPINB2,SERPINB5,SLC19A2,SLPI,TFPI2,TP53BP2,VMP1	76 (16)
carbonyl cyanide m-chlorophenyl hydrazone		chemical toxicant	Activated	2.621	bias	1.78e-08	CCL20,CLDN1,CXCL8,DUSP5,GDF15,NFKBIZ,RND3	51 (7)
FOXL2		transcription regulator	Activated	2.619	bias	6.67e-08	CCL20,CPM,CXCL2,MAFF,SERPINB2,TNFAIP3,ZNF165
EDN1		cytokine	Activated	2.61	bias	1.48e-05	ANXA1,AREG,CXCL8,EZR,HBEGF,PLAU,PLAUR,SERPINB2	75 (18)
prostaglandin E2		chemical - endogenous mammalian	Activated	2.6	bias	6.1e-05	AREG,BTG1,CCL20,CD55,CXCL8,DYNLL1,MCL1,PLAU,PRDM1	69 (20)
PPRC1		transcription regulator	Activated	2.596	bias	7.62e-09	CCL20,CLDN1,CXCL8,DUSP5,GDF15,NFKBIZ,RND3
F7		peptidase	Activated	2.567	bias	2.4e-09	CLDN1,CXCL2,CXCL8,HBEGF,PLAUR,RND3,SERPINB2	67 (19)
ERK1/2		group	Activated	2.565	bias	1.03e-06	AREG,CCL20,CXCL2,CXCL8,EZR,HBEGF,IGFBP3,KRT17,LDLR,PLAU,PLAUR	68 (15)
metribolone		chemical reagent	Activated	2.563	bias	9.87e-07	ALDH1A3,C1orf116,CDKN2B,CLU,CRYAB,EZR,GDF15,ISG20,LDLR,NEDD4L,SAT1,TM4SF1,TMPRSS2	22 (3)
IL33		cytokine	Activated	2.562	bias	8.74e-06	ALDH1A3,AREG,CXCL2,CXCL8,NFKBIZ,RIPK2,SERPINB2,TNFAIP3,VMP1	48 (15)
IL1		group	Activated	2.541	bias	2.24e-05	AREG,CCL20,CD55,CD59,CXCL2,CXCL8,LDLR,SAA1,SERPINB2,TNFAIP3	50 (16)
KLF6	0.392	transcription regulator	Activated	2.541		1.21e-08	CXCL2,CXCL8,MCL1,PLAU,PMAIP1,PRDM1,TFPI2,TNFAIP3	73 (18)
Ige		complex	Activated	2.538	bias	2.97e-07	ANXA1,AREG,CXCL2,CXCL8,GDF15,HBEGF,HSPD1,MAP3K8,RIPK2,SERPINB1,SERPINB2,VMP1	73 (16)
camptothecin		chemical drug	Activated	2.53		6.23e-09	CCL20,CD59,CXCL2,CXCL8,DUSP10,HBEGF,IGFBP3,LDLR,LITAF,MAFF,MCL1,PMAIP1,RIPK2,SAA1,SAT1,SERPINB2,SLPI,TNFAIP3	62 (13)
IL2		cytokine	Activated	2.525	bias	3.96e-07	ANXA1,AREG,CD59,CDKN1C,CXCL8,DUSP5,EMP1,GDF15,HSPD1,ISG20,ITGB8,KLF6,LDLR,PELI1,PMAIP1,PRDM1	68 (10)
FOXO1		transcription regulator	Activated	2.521	bias	4.47e-05	CCL20,CDKN1C,CDKN2B,CXCL8,FBXO32,HSPD1,PMAIP1,PRDM1,SERPINB1,SERPINB2,SERPINB5	56 (14)
doxorubicin		chemical drug	Activated	2.496	bias	2.71e-10	ANXA1,AREG,BTG1,CLDN4,CLU,CTSD,CXCL2,CXCL8,DUSP5,GDF15,HBEGF,MCL1,PMAIP1,S100A10,SERPINB5,SLC19A2,TP53BP2	74 (18)
PGR		ligand-dependent nuclear receptor	Activated	2.491	bias	5.22e-10	ALDH1A3,AREG,BTG1,CD59,CDKN1C,CTSD,CXCL8,DYNLL1,EZR,GPRC5A,HBEGF,HES1,PLAU,TM4SF1	56 (9)
cytokine		group	Activated	2.449	bias	2.28e-05	CLU,CXCL2,CXCL8,PLAU,PLAUR,RIPK2,SAA1	73 (20)
CD36		transmembrane receptor	Activated	2.414	bias	1.48e-05	AREG,CCL20,CXCL8,PLAU,PLAUR,SERPINB2	70 (20)
CEBPB		transcription regulator	Activated	2.412	bias	1.34e-08	CDKN2B,CXCL2,CXCL8,FBXO32,HSPD1,IGFBP3,LDLR,NFKBIZ,NUPR1,PLAUR,PRDM1,SAA1,SAT1,SERPINB2,TM4SF1	61 (17)
SMARCA4		transcription regulator	Activated	2.402	bias	6.69e-08	ACE2,ALDH1A3,AREG,CDKN2B,CPM,DHRS9,HS3ST1,KDM6B,MAFF,NFKBIZ,PLAUR,SERPINB2,SERPINB5,TMCC3,TNNI2,TXNRD1,UBE2H
3-deazaneplanocin		chemical drug	Activated	2.402	bias	7.06e-11	DUSP10,FBXO32,IGFBP3,KLF6,KRT17,NUPR1,PLAU,SLPI,SQSTM1
SRC		kinase	Activated	2.401	bias	4.14e-05	CXCL8,LDLR,MCL1,PLAU,PLAUR,TFPI2	62 (14)
CSF1		cytokine	Activated	2.4	bias	0.000203	CPM,CXCL2,DUSP5,GDF15,PLAU,SERPINB2,TNFAIP3	67 (18)
deferoxamine		chemical drug	Activated	2.397	bias	1.89e-07	CCL20,CD59,CXCL8,DUSP10,DUSP5,GDF15,IGFBP3,ISG20,PLAUR,PMAIP1	60 (20)
TGFA		growth factor	Activated	2.395	bias	3.37e-07	AREG,CCL20,CXCL2,CXCL8,S100A10,SERPINB5,SLPI	66 (20)
HIF1A		transcription regulator	Activated	2.395	bias	0.000624	CLDN1,CTSD,CXCL2,CXCL8,IGFBP3,MAFF,MCL1,PLAUR,PMAIP1	74 (22)
deoxycholate		chemical - endogenous mammalian	Activated	2.385		3.52e-07	CXCL8,LDLR,MCL1,PLAU,PLAUR,SERPINB5	72 (20)
Pkc(s)		group	Activated	2.378	bias	0.00139	CD55,CLDN1,CXCL8,FGFBP1,GRHL3,KLF6	59 (7)
lactacystin		chemical - protease inhibitor	Activated	2.377	bias	1.5e-07	BAG3,CRYAB,CTSD,CXCL8,LDLR,PMAIP1,SAT1,SQSTM1,TXNRD1,ZFP36L2	72 (18)
STAT1		transcription regulator	Activated	2.375	bias	0.00019	ALDH1A3,BTG1,CCL20,CXCL2,CXCL8,HES1,PMAIP1,S100A10,TP53BP2	72 (17)
TLR7		transmembrane receptor	Activated	2.373	bias	0.00127	CCL20,CXCL2,CXCL8,ISG20,PLAU,TNFAIP3	55 (19)
F2		peptidase	Activated	2.363	bias	2.97e-09	CCL20,CD55,CLU,CXCL8,DHRS9,HBEGF,KLF6,NCOA7,PLAUR,PMAIP1,TENT5A,TFPI2,TNFAIP3	58 (17)
Interferon alpha		group	Activated	2.36	bias	0.000929	APOBEC3A,CXCL2,CXCL8,ISG20,MCL1,PMAIP1,SAT1,SERPINB1,TICAM1	55 (16)
E. coli B5 lipopolysaccharide		chemical - endogenous non-mammalian	Activated	2.359	bias	1.4e-05	CCL20,CXCL2,CXCL8,ISG20,LDLR,MAP3K8,NEDD4L,PRDM1,TNFAIP3	52 (18)
NFKB1		transcription regulator	Activated	2.353	bias	3.62e-07	CCL20,CD59,CXCL2,CXCL8,HES5,IGFBP3,MAP3K8,MCL1,PLAU,TNFAIP3,UBE2H	53 (13)
ERBB2		kinase	Activated	2.353	bias	9.9e-07	AREG,CCL20,CD59,CDKN2B,CLDN4,CLU,CXCL8,EMP1,HBEGF,HES1,IGFBP3,LITAF,MCL1,PLAU,PLAUR,SLPI,ZFP36L2	63 (17)
FGF2		growth factor	Activated	2.351	bias	2.17e-05	AREG,CCL20,CRYAB,CXCL2,HBEGF,HES1,IGFBP3,PLAU,PLAUR,S100A10,SQSTM1	67 (19)
KLF4		transcription regulator	Activated	2.347	bias	2.69e-10	CDKN1C,CDKN2B,CXCL8,DUSP5,EPHA2,GRHL3,HES1,KRT17,PLAUR,PRDM1,SERPINB2,SLPI,SPRR3,TXNRD1	60 (7)
5-O-mycolyl-beta-araf-(1->2)-5-O-mycolyl-alpha-araf-(1->1')-glycerol		chemical - endogenous non-mammalian	Activated	2.333	bias	9.58e-10	CCL20,CXCL2,CXCL8,HBEGF,ITGB8,NFKBIZ,RND3,SERPINB2,TNFAIP3	72 (13)
PRKCD		kinase	Activated	2.332	bias	1.06e-06	APOBEC3A,CCL20,CXCL8,GDF15,GPRC5A,KLF6,LDLR,MCL1,SERPINB2	64 (16)
FOS		transcription regulator	Activated	2.325		4.57e-07	ALDH1A3,CCL20,CLU,CXCL8,DSG3,EZR,KLF6,MALAT1,PLAU,PLAUR,PRDM1,RAB11FIP1,S100A10,SERPINB2,SLPI	63 (17)
JUN		transcription regulator	Activated	2.322	bias	1.4e-10	ANXA1,BTG1,CCL20,CLU,CXCL8,DUSP5,EZR,HES1,IGFBP3,ITGB8,NFKBIZ,PLAU,PLAUR,S100A10,SAA1,SERPINB2,SERPINB5,SPRR2A	83 (20)
calcitriol		chemical drug	Activated	2.303		3.25e-06	AREG,C15orf48,CCL20,CXCL2,CXCL8,DUSP10,HBEGF,HSPD1,IGFBP3,MCL1,NUPR1,OCLN,SERPINB1,TNFAIP3	53 (17)
bucladesine		chemical toxicant	Activated	2.302	bias	0.000151	ANXA1,CLU,CRYAB,CXCL8,GDF15,HS3ST1,IGFBP3,LDLR,PLAU	68 (16)
E. coli B4 lipopolysaccharide		chemical toxicant	Activated	2.29	bias	0.000174	ANXA1,CCL20,CLDN1,CXCL2,CXCL8,MCL1,PLAUR,TNFAIP3	41 (16)
STAT3		transcription regulator	Activated	2.279	bias	5.07e-09	ALDH1A3,AREG,CCL20,CDKN2B,CXCL2,CXCL8,HES5,ISG20,KRT17,MCL1,NFKBIZ,PLAU,PLAUR,PMAIP1,PRDM1,SAA1,SERPINB1,TFPI2	71 (17)
forskolin		chemical toxicant	Activated	2.257	bias	1.54e-08	AREG,BAG3,CD55,CDKN1C,CDKN2B,CLU,CRYAB,CXCL2,EZR,IGFBP3,LITAF,PLAU,PMAIP1,S100A10,SAT1,SERPINB2,TFPI2,TM4SF1,TNFAIP3	71 (14)
TLR3		transmembrane receptor	Activated	2.246	bias	2.24e-07	CCL20,CLU,CPM,CXCL2,CXCL8,ISG20,MAP3K8,NFKBIZ,PMAIP1,SLPI,TICAM1	70 (18)
SAMSN1		other	Activated	2.236	bias	0.000145	CXCL2,HBEGF,ISG20,NFKBIZ,PELI1
MAPK3		kinase	Activated	2.236	bias	0.000117	B4GALT5,CDKN2B,CXCL8,MCL1,PLAUR	63 (17)
TLR7/8		group	Activated	2.236	bias	2.91e-06	MAP3K8,NFKBIZ,PLAUR,PMAIP1,TNFAIP3
laminaran		chemical drug	Activated	2.236	bias	2.91e-06	CCL20,CLDN1,CXCL8,ITGB8,SERPINB2
Nfat (family)		group	Activated	2.219	bias	0.00026	CXCL8,DHRS9,HBEGF,KLF6,NCOA7
2-(4-amino-1-isopropyl-1H-pyrazolo[3,4-d]pyrimidin-3-yl)-1H-indol-5-ol		chemical reagent	Activated	2.219		0.00332	BTG1,CXCL8,HBEGF,KLF6,SERPINB1
MTOR		kinase	Activated	2.213		0.000797	ALDH1A3,CXCL2,CXCL8,FBXO32,MCL1,SERPINB1,SQSTM1,TMPRSS2	58 (13)
NOD2		other	Activated	2.209	bias	5.42e-05	AREG,CXCL2,CXCL8,MAP3K8,TNFAIP3	50 (17)
lysophosphatidylcholine		chemical - other	Activated	2.206	bias	4.44e-05	CXCL8,HBEGF,LDLR,PLAU,PLAUR	68 (16)
S100A9		other	Activated	2.2		0.00247	AREG,CPM,CXCL8,GPRC5A,PLAU	48 (13)
IRF7		transcription regulator	Activated	2.2	bias	0.000364	ISG20,MAP3K8,MCL1,PELI1,PMAIP1,RIPK2	40 (9)
MAPK8		kinase	Activated	2.2	bias	0.000376	B4GALT5,CXCL8,KLF6,PLAU,PLAUR,TNFAIP3	73 (17)
leukotriene D4		chemical - endogenous mammalian	Activated	2.195	bias	1.27e-05	CXCL2,CXCL8,HBEGF,MAP3K8,MCL1	75 (19)
tunicamycin		chemical - endogenous non-mammalian	Activated	2.195	bias	0.00642	CCL20,CXCL2,MCL1,NEDD4L,PMAIP1	46 (11)
reactive oxygen species		chemical toxicant	Activated	2.189	bias	6.9e-05	CXCL8,HBEGF,KLF6,MCL1,PMAIP1,TNFAIP3	75 (18)
EGFR		kinase	Activated	2.18	bias	8.85e-09	ANXA1,AREG,BTG1,CRYAB,CXCL8,DSC2,EPHA2,HBEGF,IGFBP3,KRT17,MARCKS,MCL1,PLAU,PLAUR,SLPI	70 (18)
CCL5		cytokine	Activated	2.173	bias	6.98e-05	CXCL2,CXCL8,EMP1,PLAUR,SERPINB2	60 (23)
trichostatin A		chemical drug	Activated	2.167		1.72e-08	BTG1,CDKN1C,CDKN2B,CLDN1,CLU,CXCL8,EZR,HES1,IGFBP3,LDLR,PLAU,PMAIP1,PRDM1,RND3,S100A10,SAT1,SERPINB5,SQSTM1,TFPI2,TMPRSS2,UBE2H	83 (22)
nitric oxide		chemical - endogenous mammalian	Activated	2.166	bias	0.0019	CXCL8,PMAIP1,SERPINB5,SQSTM1,TXNRD1	55 (11)
lysophosphatidic acid		chemical - other	Activated	2.151	bias	0.000226	AREG,CXCL2,CXCL8,PLAU,PLAUR	73 (21)
Pam3-Cys-Ser-Lys4		chemical reagent	Activated	2.148	bias	2.37e-05	CD55,CLDN1,CXCL2,CXCL8,KDM6B,MCL1,NFKBIZ	66 (20)
thapsigargin		chemical toxicant	Activated	2.124	bias	1.33e-05	CCL20,CLDN4,CLU,CXCL2,CXCL8,MCL1,NEDD4L,PMAIP1	68 (16)
hydrogen peroxide		chemical - endogenous mammalian	Activated	2.105	bias	1.43e-07	CD55,CD59,CLU,CRYAB,CTSD,CXCL8,DUSP10,EPHA2,EZR,FBXO32,GDF15,HBEGF,LDLR,PLAUR,TNFAIP3	73 (17)
MAPK14		kinase	Activated	2.102	bias	1.06e-05	AREG,CRYAB,CXCL8,FGFBP1,ITGB8,LDLR,PLAU,PLAUR	70 (19)
decitabine		chemical drug	Activated	2.055	bias	3.59e-05	BTG1,CDKN1C,CDKN2B,CLU,EZR,GDF15,HBEGF,IGFBP3,KLF6,LDLR,S100A10,SAT1,SERPINB5,TFPI2,TP53BP2	74 (16)
FN1		enzyme	Activated	2.048	bias	2.61e-06	CTSD,CXCL2,CXCL8,MARCKS,PLAU,PLAUR,SDCBP,SQSTM1,UBE2H	67 (20)
PDLIM2		other	Activated	2		0.00179	CCL20,CXCL8,HBEGF,IGFBP3	43 (8)
PAF1		other	Activated	2	bias	0.00015	ISG20,NFKBIZ,PLAUR,TENT5A
OSCAR		other	Activated	2	bias	3.51e-05	CCL20,CXCL2,CXCL8,MAP3K8	52 (13)
IL6R		transmembrane receptor	Activated	2	bias	0.000111	CCL20,CXCL2,CXCL8,MCL1,SAA1	61 (15)
TGM2		enzyme	Activated	2	bias	0.0374	CXCL8,SDCBP,SERPINB2,SLPI
TBX5		transcription regulator	Activated	2	bias	0.000939	ACE2,CCL20,CXCL2,CXCL8	33 (6)
TRADD		other	Activated	2	bias	1.59e-05	CXCL2,CXCL8,RIPK2,TNFAIP3	56 (19)
SMARCB1		transcription regulator	Activated	2	bias	4.91e-06	BAG3,BTG1,DSC2,HBEGF,HES1,HES5,PELI1,RND3
NFATC2		transcription regulator	Activated	2	bias	0.00102	CRYAB,CXCL2,ISG20,KDM6B,NFKBIZ,PELI1
MAFB		transcription regulator	Activated	2	bias	0.000111	CXCL2,HS3ST1,MARCKS,PRDM1,SERPINB2
PDX1		transcription regulator	Activated	2		0.000619	ACE2,CXCL2,DUSP5,IGFBP3,KLF6,PMAIP1
IL36A		cytokine		1.995	bias	3.94e-05	CCL20,CXCL2,CXCL8,NFKBIZ	52 (15)
cigarette smoke		chemical toxicant		1.988	bias	0.0029	AREG,CXCL2,CXCL8,MAFF,SQSTM1,TXNRD1	65 (13)
paraquat		chemical toxicant		1.987	bias	0.0042	CXCL8,ITGB8,KLF6,PMAIP1	31 (4)
ROCK2		kinase		1.982	bias	8.74e-06	CXCL8,DSC2,DSG3,PRDM1,SPRR3
anisomycin		chemical - endogenous non-mammalian		1.982	bias	1.27e-05	CXCL8,LDLR,MCL1,PLAU,PLAUR	74 (20)
MAPK7		kinase		1.981	bias	0.00015	CXCL2,CXCL8,MCL1,SERPINB2	68 (18)
HSF1		transcription regulator		1.969		0.000203	BAG3,CLU,CRYAB,CSRP2,HSPD1,LDLR,MCL1	46 (7)
TCR		complex		1.969	bias	0.000223	CXCL8,HSPD1,ISG20,MAP3K8,MCL1,PMAIP1,PRDM1,SDCBP,TNFAIP3	63 (17)
NRG1		growth factor		1.966	bias	0.000123	CXCL8,EPHA2,HES1,MARCKS,MCL1,PLAU,PLAUR,ZFP36L2	76 (18)
arachidonic acid		chemical - endogenous mammalian		1.966		0.00268	CLU,KLF6,LDLR,PLAU	73 (18)
CAMP		other		1.965	bias	1.98e-05	CCL20,CXCL2,CXCL8,HBEGF,MCL1,TNFAIP3	49 (17)
MAPK9		kinase		1.964	bias	0.00212	CXCL8,ISG20,KLF6,LMO7,TNFAIP3	43 (10)
IFI16		transcription regulator		1.964	bias	0.000812	AREG,CCL20,CXCL8,LDLR	43 (7)
IRF5		transcription regulator		1.964	bias	0.0014	CXCL2,ISG20,PMAIP1,PRDM1	29 (6)
NAMPT		cytokine		1.96	bias	9.84e-05	CCL20,CXCL2,CXCL8,EPHA2	52 (14)
ionomycin		chemical reagent		1.96	bias	0.0197	CLDN4,CXCL8,DUSP5,LDLR
17-alpha-ethinylestradiol		chemical drug		1.958	bias	0.0108	DSC2,GDF15,LDLR,SERPINB5
butyric acid		chemical - endogenous mammalian		1.955		2.24e-08	ANXA1,CCL20,CDKN1C,CLDN1,CLU,CXCL8,GPRC5A,IGFBP3,MCL1,PLAU,PMAIP1,PRDM1,SAT1,SERPINB2,TP53BP2	80 (22)
EP300		transcription regulator		1.953	bias	0.000699	CD59,CDKN2B,CXCL2,CXCL8,MAP3K8,SERPINB5,TMPRSS2,TNFAIP3,ZFP36L2	60 (17)
homocysteine		chemical - endogenous mammalian		1.953	bias	0.00129	CLU,CXCL8,PMAIP1,SAA1	64 (15)
F2RL1		G-protein coupled receptor		1.95	bias	5.98e-08	AREG,CTSD,CXCL2,CXCL8,HBEGF,PELI1,SERPINB2	35 (7)
BSG		transporter		1.949	bias	0.000176	CCL20,CXCL8,PLAU,PLAUR	52 (17)
TRAF6		enzyme		1.948	bias	0.000564	CCL20,CXCL2,CXCL8,TNFAIP3	47 (16)
peptidoglycan		chemical - endogenous non-mammalian		1.947	bias	0.00327	CCL20,CXCL2,CXCL8,MCL1	51 (15)
TNFSF11		cytokine		1.942	bias	0.000731	CXCL2,CXCL8,NFKBIZ,PLAUR,PRDM1,SAA1,SERPINB5	72 (22)
TNFSF13B		cytokine		1.941	bias	0.000533	CXCL8,DUSP5,MCL1,PRDM1	49 (15)
S100A8		other		1.941		6.38e-05	AREG,CCL20,CPM,CXCL2,CXCL8,GPRC5A,PLAU	52 (16)
Ap1		complex		1.938	bias	0.000301	CLU,CXCL8,EZR,IGFBP3,PLAU,PRDM1	70 (14)
5-azacytidine		chemical drug		1.929	bias	1.66e-10	CDKN2B,CLDN1,EPHA2,GDF15,HBEGF,HSPD1,KLF6,KRT17,MAFF,MCL1,PLAU,TFPI2	57 (6)
SP1		transcription regulator		1.928	bias	5.1e-12	B4GALT5,CCL20,CD55,CD59,CDKN2B,CRYAB,CTSD,CXCL8,EZR,GDF15,HBEGF,IGFBP3,KLF6,LDLR,MCL1,PLAU,PLAUR,PMAIP1,TFPI2,TNFAIP3,TXNRD1	80 (23)
IL18		cytokine		1.918	bias	0.018	CCL20,CXCL8,NFKBIZ,SERPINB1
RAS		group		1.912	bias	5.43e-08	B4GALT5,CDKN2B,CLDN4,CXCL8,LDLR,PLAU,PLAUR,PRDM1,TFPI2	73 (20)
IL21		cytokine		1.906	bias	0.0164	CCL20,CXCL8,MCL1,PRDM1
ABT-737		chemical drug		1.89	bias	4.78e-06	CXCL2,CXCL8,MCL1,PMAIP1	65 (18)
ASPSCR1-TFE3		fusion gene/product		1.89	bias	1.07e-06	CD59,CRYAB,CTSD,EZR,GDF15,MAFF,SLC19A2
IL6		cytokine		1.87	bias	0.000395	ANXA1,AREG,CCL20,CDKN2B,CLU,CRYAB,CXCL2,CXCL8,IGFBP3,LDLR,MCL1,PLAU,SAA1	72 (22)
WT1		transcription regulator		1.832		0.00032	AREG,EZR,HBEGF,MCL1,PLAUR,SQSTM1,TM4SF1
VEGFA		growth factor		1.824	bias	6.76e-06	CD55,CXCL2,CXCL8,DUSP5,HBEGF,HES1,MCL1,OCLN,PLAU,TFPI2	74 (24)
TGFB1		growth factor		1.807		1.1e-14	AREG,BTG1,CCL20,CD55,CD59,CDKN1C,CDKN2B,CLDN1,CLDN4,CLU,CSRP2,CTSD,CXCL2,CXCL8,CYBA,DSC2,DYNLL1,EPHA2,FGFBP1,GDF15,GPRC5A,HBEGF,HES1,IGFBP3,KDM6B,KRT17,LDLR,LITAF,MALAT1,NUPR1,OCLN,PLAU,PLAUR,PRDM1,S100A10,SERPINB1,SERPINB5,TNFAIP3,TXNRD1,ZFP36L2	80 (17)
FOXO3		transcription regulator		1.803		3.71e-07	ANXA1,BTG1,CDKN1C,CDKN2B,CLDN1,CXCL8,FBXO32,NUPR1,PLAU,PMAIP1,PRDM1,SERPINB1	36 (8)
progesterone		chemical - endogenous mammalian		1.757		4.44e-05	AREG,CDKN2B,CLDN4,CRYAB,CXCL8,EZR,HBEGF,IGFBP3,ISG20,LITAF,LMO7,OCLN,WFDC2	61 (14)
P38 MAPK		group		1.755	bias	1.98e-08	CD55,CXCL2,CXCL8,FBXO32,ITGB8,MCL1,OCLN,PLAU,PLAUR,PMAIP1,PRDM1,RND3,SERPINB2,SERPINB5	76 (18)
dihydrotestosterone		chemical - endogenous mammalian		1.726	bias	4.72e-06	ALDH1A3,AREG,C1orf116,CLU,DYNLL1,FBXO32,IGFBP3,LDLR,MAFF,NEDD4L,PLAU,PMAIP1,SLC19A2,TMPRSS2	50 (7)
deoxynivalenol		chemical toxicant		1.72	bias	1.83e-05	CLDN1,CLDN4,CXCL8,OCLN
IKBKB		kinase		1.699	bias	3.13e-05	CCL20,CLDN1,CLU,CXCL2,CXCL8,CYBA,PLAU,SERPINB2,TNFAIP3	43 (14)
IL27		cytokine		1.698	bias	0.00858	CCL20,CXCL8,MCL1,PRDM1	56 (18)
KRAS		enzyme		1.698		2.69e-08	AREG,CDKN2B,CLU,CRYAB,CXCL8,DUSP5,EPHA2,GCNT3,HBEGF,HES1,KLF6,LMO7,MACC1,OCLN,PMAIP1,SERPINB2,SQSTM1,VMP1	74 (15)
TBK1		kinase		1.686	bias	0.00193	CXCL2,CXCL8,ISG20,NFKBIZ	70 (17)
trovafloxacin		chemical drug		1.633	bias	1.98e-06	CXCL2,ISG20,LDLR,MAP3K8,NEDD4L,TNFAIP3	50 (7)
erlotinib		chemical drug		1.633	bias	1.24e-05	AREG,CCL20,CXCL8,PLAU,PLAUR,SERPINB2	76 (20)
PRKCA		kinase		1.588	bias	6.03e-05	CD55,CXCL2,GDF15,HES1,IGFBP3,SDCBP	57 (6)
EGR1		transcription regulator		1.587	bias	9.44e-06	AREG,CLU,CXCL2,CXCL8,GDF15,HBEGF,LDLR,PLAU	77 (23)
IL4		cytokine		1.564	bias	8.94e-06	ANXA1,CCL20,CD55,CXCL2,CXCL8,EPHA2,HBEGF,ISG20,KDM6B,KLF6,LGALSL,LMO7,MCL1,PLAU,PRDM1,S100A10,SQSTM1,TICAM1	71 (21)
IL22		cytokine		1.558	bias	3.64e-08	CCL20,CLDN1,CXCL2,CXCL8,CYBA,HBEGF,KRT17,MCL1,SAA1	63 (18)
resiquimod		chemical drug		1.524	bias	5.72e-10	APOBEC3A,CCL20,CXCL2,CXCL8,GDF15,HES1,ISG20,MCL1,NFKBIZ,PLAU,PMAIP1,PRDM1,RIPK2,TNFAIP3	59 (16)
okadaic acid		chemical toxicant		1.516		9.25e-07	ANXA1,CXCL2,CXCL8,MAP3K8,MCL1,SAA1,SQSTM1	67 (18)
MAP2K1		kinase		1.506	bias	1.19e-05	AREG,CDKN2B,CRYAB,CXCL8,DUSP5,LDLR,PLAUR,TFPI2	67 (17)
cholesterol		chemical - endogenous mammalian		1.489	bias	0.000328	AREG,C15orf48,CXCL2,CXCL8,HBEGF,LDLR,SAA1	70 (22)
C5		cytokine		1.489	bias	6.6e-05	CD55,CD59,CXCL2,CXCL8,GDF15,TNFAIP3	61 (22)
TP73		transcription regulator		1.479		5.81e-08	CD55,CDKN1C,CRYAB,CTSD,CXCL2,EPHA2,HBEGF,HES1,IGFBP3,NUPR1,PLAU,PMAIP1,SAT1,VMP1	67 (8)
etoposide		chemical drug		1.47	bias	0.000139	CTSD,CXCL8,GDF15,MCL1,SERPINB5,SQSTM1,TNFAIP3	72 (17)
SMAD3		transcription regulator		1.46	bias	0.0137	AREG,CCL20,CD59,CDKN2B,HBEGF
SPP1		cytokine		1.458	bias	0.00347	CCL20,CXCL2,CXCL8,OCLN,PLAU	58 (20)
mitomycin C		chemical drug		1.446	bias	2.12e-05	CXCL8,HBEGF,MALAT1,PMAIP1,VMP1
CD40		transmembrane receptor		1.436	bias	0.034	CXCL8,DAPP1,PRDM1,TNFAIP3
cocaine		chemical drug		1.432	bias	0.00484	CXCL2,CXCL8,DUSP5,DYNLL1,MCL1	53 (9)
vancomycin		biologic drug		1.432	bias	0.000124	ANXA1,CLDN4,CLU,CXCL2,S100A10
oleic acid		chemical - endogenous mammalian		1.432		0.000486	CLU,CXCL8,GDF15,IGFBP3,LDLR	71 (21)
PTGS2		enzyme		1.429	bias	7.97e-08	ANXA1,AREG,CLU,CTSD,CXCL8,DYNLL1,EZR,HBEGF,IGFBP3,MCL1	75 (16)
TNFRSF1A		transmembrane receptor		1.407		0.00201	CCL20,CXCL2,CXCL8,PLAU,SAA1	55 (16)
TREM1		transmembrane receptor		1.401	bias	6.88e-11	AREG,CCL20,CDKN2B,CXCL2,CXCL8,GPRC5A,HBEGF,HES1,MAFF,MAP3K8,NEDD4L,SERPINB2,TFPI2	57 (15)
IL17A		cytokine		1.397	bias	1.91e-08	AREG,CCL20,CXCL2,CXCL8,HBEGF,KRT17,MCL1,NFKBIZ,OCLN,PLAU,PRDM1,TNFAIP3	70 (20)
Z-LLL-CHO		chemical - protease inhibitor		1.394	bias	4.48e-08	CDKN1C,CLDN4,CLU,CRYAB,CXCL2,CXCL8,HSPD1,MCL1,OCLN,PMAIP1,PRDM1,SQSTM1,TP53BP2	76 (23)
MET		kinase		1.387	bias	8.56e-05	AREG,CLDN1,CXCL8,FBXO32,HBEGF,NFKBIZ	59 (7)
acetaminophen		chemical drug		1.387		0.00347	CXCL2,HSPD1,IGFBP3,MCL1,PLAUR	34 (7)
MYC		transcription regulator		1.376	bias	3.27e-10	CDKN2B,CLU,CRYAB,CSRP2,CTSD,CXCL8,DUSP5,EMP1,EPHA2,EZR,FBXO32,GRHL3,HES1,HSPD1,ISG20,KLF6,KRT17,MCL1,PLAU,PLAUR,PMAIP1,PRDM1,S100A10,SAT1,SDCBP,SPRR3,TXNRD1	71 (14)
AR		ligand-dependent nuclear receptor		1.361	bias	0.00235	DSC2,GDF15,IGFBP3,NUPR1,OCLN,PLAU,PMAIP1,SERPINB5,TMPRSS2	26 (3)
POU5F1		transcription regulator		1.357	bias	2.7e-06	BAG3,DUSP5,EPHA2,GRHL3,KRT17,MCL1,PMAIP1,RIPK2,SPRR3,TP53BP2,TXNRD1	14 (2)
CRNDE		other		1.342	bias	1.5e-06	DUSP10,DUSP5,EPHA2,HSPA6,MAP3K8
F2R		G-protein coupled receptor		1.31	bias	1.6e-06	CD55,CXCL8,PLAU,PLAUR,SERPINB5,TFPI2,TNFAIP3	70 (21)
diethylstilbestrol		chemical drug		1.3	bias	1.68e-08	ALDH1A3,AREG,CD55,CLU,EMP1,FGFBP1,HBEGF,IGFBP3,PRDM1,SERPINB2,SERPINB5,SLPI,WFDC2	56 (7)
atorvastatin		chemical drug		1.298		0.00104	ACE2,CD55,CD59,CXCL8,CYBA,LDLR
ETS1		transcription regulator		1.288	bias	0.00142	B4GALT5,HSPA6,MCL1,PLAU,PRDM1,SERPINB5	31 (5)
AREG	0.293	growth factor		1.279		0.000124	AREG,CCL20,ITGB8,PLAU,TXNRD1	51 (14)
GDF15	0.254	growth factor		1.268		6.61e-08	GDF15,PLAU,PLAUR,RND3,SERPINB5	60 (7)
EPAS1		transcription regulator		1.264	bias	0.000288	AREG,CLDN1,CXCL2,IGFBP3,LDLR,MAFF,TNFAIP3	36 (8)
palmitic acid		chemical - endogenous mammalian		1.243	bias	0.000288	CXCL2,CXCL8,CYBA,FBXO32,GDF15,MCL1,SQSTM1	71 (19)
10E,12Z-octadecadienoic acid		chemical - endogenous mammalian		1.24		0.0117	CXCL8,GDF15,IGFBP3,LDLR
LDL		complex		1.236	bias	2.78e-08	CCL20,CXCL2,CXCL8,HSPA6,IGFBP3,LDLR,MCL1,PLAU,PMAIP1,RND3,SQSTM1,TNFAIP3	72 (20)
NGF		growth factor		1.235	bias	0.0385	CRYAB,LDLR,PLAUR,SQSTM1
alitretinoin		chemical drug		1.231	bias	0.00175	CCL20,CPM,DHRS9,PLAU,PMAIP1
RELB		transcription regulator		1.199	bias	5.78e-05	CCL20,CXCL8,MAP3K8,PRDM1,SERPINB5	51 (12)
ESR2		ligand-dependent nuclear receptor		1.195		3.76e-09	CDKN1C,CLDN1,CLDN4,CLU,CPM,CTSD,CXCL2,CXCL8,DUSP10,HES5,IGFBP3,KRT17,OCLN,PLAU,PLAUR,PMAIP1,RDH10	80 (23)
IL12 (complex)		complex		1.195	bias	0.000152	CCL20,CXCL8,ISG20,MAP3K8,PLAU,PRDM1,SERPINB5	53 (16)
gossypol		chemical drug		1.188		1.76e-07	CXCL8,MCL1,PMAIP1,SAT1	60 (7)
CEBPA		transcription regulator		1.183	bias	1.92e-07	ANXA1,BTG1,CCL20,CXCL8,GRHL3,IGFBP3,KRT17,LITAF,PRDM1,SAA1,SERPINB1,SERPINB2,SERPINB5,SPRR3	72 (13)
cisplatin		chemical drug		1.173	bias	1.48e-06	ALDH1A3,ANXA1,C11orf96,CDKN1C,CDKN2B,CLDN4,CLU,CXCL8,GDF15,IGFBP3,MARCKS,MCL1,OCLN,PMAIP1,RAB11FIP1,S100A10,SAT1	61 (13)
IKBKG		kinase		1.154	bias	0.000987	CLU,CXCL2,CXCL8,SERPINB2,TNFAIP3	44 (14)
Gsk3		group		1.131	bias	0.000985	CXCL8,GDF15,LDLR,TNFAIP3	59 (17)
ATF2		transcription regulator		1.131	bias	4.84e-08	CXCL8,DUSP10,DUSP5,ITGB8,MCL1,NUPR1,PLAU,SERPINB5	64 (12)
fenamic acid		chemical reagent		1.131	bias	0.000564	ANXA1,CLDN4,CLU,S100A10
Pdgf (complex)		complex		1.127	bias	0.000226	CDKN2B,CYBA,LDLR,PLAU,PLAUR	66 (16)
Lh		complex		1.119		1.03e-05	AREG,CD55,CDKN1C,CXCL8,EZR,MCL1,PMAIP1,TFPI2,TNFAIP3	73 (24)
PROC		peptidase		1.109	bias	6.45e-06	ACE2,CLU,CXCL2,CXCL8,TNFAIP3	53 (11)
NFKBIA		transcription regulator		1.105		9.63e-07	CCL20,CLU,CRYAB,CXCL2,CXCL8,CYBA,HES1,LITAF,PLAU,SAT1,SERPINB2,TNFAIP3,UBE2H	73 (19)
REL		transcription regulator		1.091	bias	0.000337	CD59,CXCL8,HBEGF,MAP3K8,PMAIP1,RDH10,TNFAIP3	34 (7)
SMAD4		transcription regulator		1.091	bias	0.0106	AREG,CCL20,CDKN2B,CTSD,PLAU
geldanamycin		chemical - endogenous non-mammalian		1.091		0.021	ANXA1,CLU,CXCL8,HSPD1,SDCBP
indomethacin		chemical drug		1.084		8.23e-10	ANXA1,CD55,CLDN1,CLDN4,CLU,CTSD,DYNLL1,GDF15,LDLR,OCLN,PLAUR,S100A10,TFPI2	62 (14)
ANGPT2		growth factor		1.069	bias	0.00118	CRYAB,CYBA,HSPD1,KDM6B,PLAU,RDH10
TCF3		transcription regulator		1.067	bias	0.00255	CD55,CDKN2B,HS3ST1,MUC16,PLCG2,PRDM1,SERPINB1
FGFR1		kinase		1.067	bias	0.00186	HES1,NCK1,PLAU,PLAUR	63 (11)
oxaliplatin		chemical drug		1.067		0.000449	GDF15,PMAIP1,SAT1,SQSTM1
CpG oligonucleotide		chemical drug		1.067	bias	0.0092	CXCL2,CXCL8,MCL1,NFKBIZ	64 (17)
mibolerone		chemical drug		1.067	bias	0.00761	CLU,IGFBP3,LDLR,TMPRSS2
TCF4		transcription regulator		1.066		2.21e-06	CD55,CDKN1C,CDKN2B,HES1,IGFBP3,MCL1,PLAU,PLAUR,PRDM1,SERPINB1,SQSTM1,TENT5A	61 (10)
FAS		transmembrane receptor		1.053		7.24e-06	CCL20,CD59,CXCL2,CXCL8,DUSP10,ITGB8,LDLR,PLAU,SERPINB2,SLPI,TNFAIP3	49 (15)
E2F1		transcription regulator		1.042	bias	0.00045	CDKN1C,CRYAB,DUSP10,HES1,HSPD1,MCL1,PMAIP1,RND3,TP53BP2,TXNRD1	36 (7)
fluticasone propionate		chemical drug		1.026		4.79e-05	CCL20,CXCL2,CXCL8,EMP1,PLAU,SERPINB2,SLPI
RET		kinase		1.01	bias	2.19e-07	ANXA1,CCL20,CLU,CXCL8,HSPD1,PLAU,PLAUR,PMAIP1	68 (21)
allopurinol		chemical drug		1	bias	0.00201	ANXA1,CLDN4,CLU,S100A10
PTP4A1		phosphatase		1		0.0042	HSPA6,ITGB8,LRATD2,NCK1
ID3		transcription regulator		1		0.00484	CXCL8,DUSP10,HES5,KLF6,PRDM1
ERBB3		kinase		1		0.00372	CLU,EZR,HBEGF,SLPI	55 (7)
PTPRJ		phosphatase		1	bias	0.000204	CXCL2,HBEGF,NFKBIZ,PLAUR	60 (12)
2-bromoethylamine		chemical reagent		1	bias	0.00015	ANXA1,CLDN4,CLU,S100A10
gentamicin C		chemical drug		1	bias	0.000423	ANXA1,CLDN4,CLU,S100A10
1,2-dithiol-3-thione		chemical reagent		1	bias	0.0277	CTSD,DYNLL1,SAA1,TXNRD1
triamterene		chemical drug		1	bias	0.000476	ANXA1,CLDN4,CLU,S100A10
lomustine		chemical drug		1	bias	0.000423	ANXA1,CLDN4,CLU,S100A10
phenacetin		chemical drug		1	bias	8.18e-05	ANXA1,CLDN4,CLU,S100A10
MAP3K1		kinase		0.987	bias	0.00022	CXCL8,LDLR,PLAU,PLAUR	62 (17)
CHUK		kinase		0.98	bias	2.82e-07	CLDN1,CLU,CXCL2,CXCL8,CYBA,PLAU,SERPINB2,SERPINB5,SQSTM1,TNFAIP3	60 (16)
cobalt chloride		chemical reagent		0.975	bias	0.00113	CLU,CXCL8,MCL1,PLAUR	71 (19)
BCL2		transporter		0.971	bias	0.000323	CXCL8,MCL1,PLAUR,PRDM1,SQSTM1	78 (17)
Jnk		group		0.955	bias	3.04e-08	BTG1,CD55,CXCL8,FBXO32,GDF15,HES1,KLF6,MCL1,OCLN,PLAU,PLAUR	82 (23)
IRF3		transcription regulator		0.949	bias	0.000853	B4GALT5,CXCL8,ISG20,PLCG2,PMAIP1,TNFAIP3	41 (10)
NFE2L2		transcription regulator		0.929	bias	0.000149	ACE2,CTSD,CXCL2,CXCL8,DYNLL1,MAFF,SAA1,SAT1,SQSTM1,TXNRD1	49 (10)
STAT6		transcription regulator		0.902		0.000121	ANXA1,AREG,CCL20,CXCL2,EPHA2,ISG20,KDM6B,LMO7,S100A10,SQSTM1	30 (5)
AGT		growth factor		0.901	bias	1.25e-05	ACE2,ANXA1,CXCL2,CXCL8,CYBA,HBEGF,HES1,IGFBP3,LDLR,OCLN,PLAU,SERPINB2	61 (19)
histamine		chemical - endogenous mammalian		0.9	bias	9.58e-10	AREG,CLDN1,CLDN4,CXCL2,CXCL8,GDF15,HBEGF,LDLR,OCLN	73 (23)
CCND1		transcription regulator		0.895		9.54e-05	ALDH1A3,AREG,CDKN2B,EPHA2,GPRC5A,KDM6B,MAFF,MARCKS,TMPRSS2
Tnf (family)		group		0.889	bias	0.000174	CLDN4,CXCL8,FBXO32,OCLN,SAA1,TNFAIP3	46 (10)
ALB		transporter		0.882	bias	9.84e-05	CDKN1C,CXCL8,CYBA,SQSTM1
TGFB3		growth factor		0.882	bias	0.0036	CD59,CDKN2B,OCLN,PLAUR
estrogen		chemical drug		0.849	bias	0.0216	AREG,CLU,CTSD,HBEGF,LDLR
ATM		kinase		0.849	bias	0.000628	CLU,CXCL8,DUSP10,TNFAIP3	58 (17)
CXCL12		cytokine		0.849	bias	0.00505	CDKN1C,CXCL8,MARCKS,NCK1,PLAU	52 (13)
phenylbutazone		chemical drug		0.849	bias	0.00033	ANXA1,CLDN4,CLU,S100A10
captopril		chemical drug		0.849		0.000896	ANXA1,CLU,CSRP2,S100A10
beta-estradiol		chemical - endogenous mammalian		0.826		1.03e-23	ANXA1,AREG,BTG1,C15orf48,CCL20,CD55,CDKN1C,CDKN2B,CLDN1,CLDN4,CLU,CPM,CTSD,CXCL2,CXCL8,DHRS9,DUSP10,DUSP5,DYNLL1,EMP1,FGFBP1,GDF15,GPRC5A,HBEGF,HES1,HSPD1,IGFBP3,KLF6,KRT17,LDLR,LITAF,LMO7,MACC1,MAL2,MAP3K8,NEDD4L,NUPR1,OCLN,PLAU,PLAUR,PMAIP1,RDH10,RND3,SAA1,SAT1,SERPINB5,SLPI,SQSTM1,TFPI2,TM4SF1,TNFAIP3,TXNRD1,WFDC2,ZFP36L2	85 (18)
PRKAA1		kinase		0.816	bias	0.000167	BTG1,CLU,CXCL8,LITAF,OCLN,RND3
VCAN		other		0.798		3.28e-05	CCL20,CD59,CLU,CXCL2,CXCL8,CYBA,PLAU	74 (21)
PPARG		ligand-dependent nuclear receptor		0.792		1.81e-05	CXCL2,CXCL8,CYBA,GDF15,HES1,IGFBP3,KLF6,LDLR,OCLN,PRDM1,SAA1,SAT1	73 (16)
NR3C1		ligand-dependent nuclear receptor		0.791		2.85e-07	ANXA1,BAG3,BTG1,CDKN1C,CRYAB,CXCL2,CXCL8,DYNLL1,EMP1,HSPA6,KRT17,MCL1,OCLN,RIPK2,SLC19A2,TNFAIP3,TP53BP2
XDH		enzyme		0.762		4.93e-05	CXCL8,DUSP10,PLAU,PLAUR	69 (18)
FOXA2		transcription regulator		0.762		0.0088	CD55,CLDN4,CPM,SAA1,TMPRSS2
romidepsin		biologic drug		0.762		4.8e-06	CDKN2B,CXCL8,MCL1,PLAUR,SERPINB2,SERPINB5	35 (8)
D-glucose		chemical - endogenous mammalian		0.751		1.11e-11	ACE2,ANXA1,CCL20,CD55,CD59,CLU,CXCL2,CXCL8,CYBA,FBXO32,GDF15,HSPD1,LDLR,MCL1,OCLN,PLAU,PLAUR,RDH10,SERPINB2,SERPINB5,SQSTM1,TXNRD1	79 (24)
prednisolone		chemical drug		0.745	bias	1.02e-06	BAG3,BTG1,DUSP10,FBXO32,HES1,ISG20,MCL1,SQSTM1,TNFAIP3,ZFP36L2
paclitaxel		chemical drug		0.743	bias	3.92e-16	APOBEC3A,AREG,CLU,CXCL2,CXCL8,DUSP10,DUSP5,EMP1,EPHA2,GDF15,HBEGF,IGFBP3,KDM6B,MCL1,PLAU,PLAUR,SAT1,SERPINB2,TFPI2,TICAM1	80 (22)
5-N-ethylcarboxamido adenosine		chemical reagent		0.73		0.00031	BAG3,CCL20,CDKN2B,CXCL8,KLF6	44 (7)
RHOA		enzyme		0.728	bias	3.43e-08	CDKN2B,CTSD,CXCL8,GDF15,HSPD1,OCLN,PLAU,RND3	76 (17)
Mek		group		0.711	bias	5.03e-09	CLU,CRYAB,CXCL8,DUSP5,EPHA2,FGFBP1,GDF15,MAFF,MCL1,PMAIP1,RND3,TNFAIP3	74 (19)
S-nitroso-N-acetyl-DL-penicillamine		chemical reagent		0.692		1.52e-05	CXCL8,LDLR,PMAIP1,PRDM1,S100A10
RNF31		enzyme		0.686	bias	0.000735	AREG,CCL20,CXCL2,CXCL8	49 (14)
PTEN		phosphatase		0.673		0.000129	ANXA1,BTG1,CDKN2B,CLDN1,CXCL2,CXCL8,IGFBP3,KLF6,LDLR,MCL1,PLAU,SAT1,TP53BP2	67 (18)
IGF1		growth factor		0.664	bias	4.48e-07	CLU,CTSD,CXCL8,CYBA,FBXO32,IGFBP3,KLF6,MCL1,NUPR1,OCLN,PLAU,PLAUR,SLPI,ZFP36L2	77 (17)
PRL		cytokine		0.648	bias	0.000962	CCL20,CLU,CTSD,HSPD1,IGFBP3,NUPR1,OCLN	79 (12)
FOSL1		transcription regulator		0.605		3.82e-06	CXCL8,PLAU,PLAUR,PRDM1,SERPINB2,SPRR1B	56 (11)
medroxyprogesterone acetate		chemical drug		0.6		0.000238	C15orf48,CDKN1C,CLDN1,PLAU,SLPI,TFPI2	70 (7)
MAP3K7		kinase		0.598	bias	7.42e-05	CCL20,CXCL2,CXCL8,SAA1,SLPI	55 (13)
IL24		cytokine		0.585	bias	7.16e-06	CCL20,CXCL8,HBEGF,MCL1,PRDM1	58 (18)
APP		other		0.58	bias	1.65e-05	CCL20,CD59,CLDN1,CLU,CTSD,CXCL2,CXCL8,GDF15,HES1,HSPD1,ISG20,LDLR,MAFF,OCLN,PLAU,PMAIP1,SQSTM1	67 (17)
gentamicin		chemical drug		0.563		6.28e-05	CLU,CSRP2,CTSD,GDF15,IGFBP3,KLF6,LITAF,SQSTM1
thioacetamide		chemical toxicant		0.555	bias	7.86e-05	ANXA1,CD55,CLDN4,CLU,CSRP2,EMP1,IGFBP3,S100A10
TNFSF10		cytokine		0.547		0.000226	CXCL8,MCL1,PLAU,PMAIP1,TNFAIP3	62 (22)
CD28		transmembrane receptor		0.543	bias	0.00351	ANXA1,BTG1,CXCL2,CXCL8,PRDM1,TFPI2,TNFAIP3	51 (16)
ATP		chemical - endogenous mammalian		0.526	bias	0.000399	CLDN1,CXCL2,CXCL8,HBEGF,SAT1	70 (21)
bortezomib		chemical drug		0.518		1.23e-08	BAG3,CRYAB,CXCL2,CXCL8,GDF15,IGFBP3,MCL1,PMAIP1,PRDM1,SAA1,SQSTM1,TP53BP2	65 (20)
JAG1		growth factor		0.492	bias	0.00015	CDKN2B,DUSP10,DUSP5,HES1	61 (8)
topotecan		chemical drug		0.478	bias	8.37e-05	BTG1,DUSP5,GDF15,HS3ST1,HSPD1,MCL1,PMAIP1	65 (9)
GSK3B		kinase		0.45		0.00446	CXCL8,MCL1,NFKBIZ,SQSTM1	37 (7)
HNF1B		transcription regulator		0.447		0.000545	CLDN1,IGFBP3,OCLN,PLAU,PLAUR
PRDM1	0.477	transcription regulator		0.447		0.0017	CCL20,CLDN1,CXCL2,MCL1,PMAIP1,PRDM1	52 (13)
LIF		cytokine		0.447		0.000197	AREG,CXCL2,CXCL8,HBEGF,HES1,HES5,PELI1	66 (17)
TMPRSS2-ERG		fusion gene/product		0.447		0.000729	AREG,C15orf48,CYBA,GDF15,NUPR1
L-triiodothyronine		chemical - endogenous mammalian		0.431	bias	0.00393	CDKN2B,CLU,DUSP5,GDF15,IGFBP3,KRT17,LDLR,TMPRSS2	45 (8)
SOX2		transcription regulator		0.422		0.00123	DUSP5,EPHA2,GRHL3,HES5,KLF6,KRT17,PRDM1,SPRR3,TXNRD1	14 (2)
AKT1		kinase		0.415	bias	0.000236	CLU,CXCL2,CXCL8,EZR,FBXO32,GDF15,MCL1,PMAIP1	70 (21)
Tgf beta		group		0.414	bias	0.00118	CDKN2B,CLU,CXCL2,CXCL8,IGFBP3,KDM6B,PLAU	69 (16)
testosterone		chemical - endogenous mammalian		0.401	bias	0.00092	ANXA1,CLU,HSPD1,IGFBP3,OCLN,PLAU,SERPINB5,TXNRD1	84 (18)
resveratrol		chemical drug		0.397		9.75e-09	CXCL2,CXCL8,DYNLL1,GDF15,IGFBP3,LDLR,LITAF,MALAT1,MCL1,PLAU,SERPINB5,SQSTM1,TICAM1	75 (20)
HTT		transcription regulator		0.392		0.000153	CLDN1,CRYAB,CTSD,DUSP5,HBEGF,HSPD1,LDLR,PLAUR,RIPK2,SQSTM1,TM4SF1,TNNI2,UBE2H	30 (7)
dexamethasone		chemical drug		0.378		3.16e-21	ANXA1,AREG,BTG1,CCL20,CD55,CD59,CDKN1C,CDKN2B,CLU,CRYAB,CTSD,CXCL2,CXCL8,DHRS9,DUSP10,DUSP5,EZR,FBXO32,FGFBP1,GDF15,HBEGF,HES1,HSPA6,IGFBP3,ISG20,KLF6,KRT17,LDLR,LITAF,MAFF,MARCKS,MCL1,NEDD4L,NFKBIZ,OCLN,PLAU,PLAUR,PMAIP1,PRRG4,S100A10,SAA1,SAT1,SERPINB1,SERPINB2,SLC19A2,SLPI,SQSTM1,TFPI2,TNFAIP3,VMP1,ZFP36L2,ZNF165	87 (21)
CDK19		kinase		0.378	bias	1.07e-06	CLU,CTSD,CXCL2,CXCL8,EPHA2,HBEGF,SAT1
glucocorticoid		chemical drug		0.374		0.000247	ACE2,ANXA1,CLU,CXCL2,CXCL8,IGFBP3,KRT17,SLPI	63 (17)
Immunoglobulin		complex		0.367		4.54e-06	AREG,CCL20,CDKN1C,CXCL2,CXCL8,HSPA6,ITGB8,MAFF,MCL1,OCLN,PLAU,PRDM1,SAT1,TXNRD1	68 (21)
FSH		complex		0.314		2.33e-06	AREG,CD55,CDKN1C,EZR,GPRC5A,IGFBP3,ISG20,LDLR,MCL1,PMAIP1,TFPI2,TNFAIP3	55 (7)
CD3		complex		0.308	bias	0.000787	ANXA1,BTG1,CCL20,CXCL8,CYBA,GPRC5A,MAP3K8,SLPI,TFPI2,TNFAIP3,TXNRD1	74 (15)
TP63		transcription regulator		0.294	bias	7.06e-19	ALDH1A3,AREG,CDKN1C,CDKN2B,CTSD,CXCL8,DUSP10,EMP1,EPHA2,GCNT3,GRHL3,HBEGF,HES1,HES5,IGFBP3,ITGB8,KLF6,MAFF,PLAU,PMAIP1,SERPINB2,SERPINB5,SPRR3,UBE2H,VMP1,WFDC2	80 (16)
Notch		group		0.283	bias	0.000853	CDKN2B,HES1,HES5,MCL1
EZH2		transcription regulator		0.239		3.77e-08	C15orf48,CDKN1C,CDKN2B,CXCL2,CXCL8,DUSP5,EZR,GDF15,IGFBP3,MAL2,NCOA7,PRDM1,SAA1,TMPRSS2	48 (7)
troglitazone		chemical drug		0.23		0.0199	CD59,CRYAB,CXCL8,GDF15,MCL1,SERPINB5
pirinixic acid		chemical toxicant		0.192	bias	0.00322	CLU,CXCL8,DYNLL1,HSPD1,LDLR,MAP3K8,MCL1,SAA1	52 (11)
IL13		cytokine		0.167	bias	2.86e-05	CCL20,CXCL2,CXCL8,DUSP10,EZR,HS3ST1,KLF6,MCL1,PLAU,RIPK2,SLPI	74 (23)
SPDEF		transcription regulator		0.152	bias	3.86e-05	CXCL8,PLAU,PLAUR,SERPINB5,SQSTM1	61 (11)
simvastatin		chemical drug		0.151		2.41e-05	ANXA1,CCL20,CD55,CXCL2,CXCL8,HS3ST1,IGFBP3,LDLR	61 (19)
PRKAA		group		0.13		0.000117	CLDN1,MCL1,PMAIP1,TMPRSS2	27 (4)
PTH		other		0.13	bias	0.000364	AREG,CXCL2,CYBA,IGFBP3,PLAU,TFPI2	44 (11)
testosterone propionate		chemical drug		0.128	bias	5.21e-06	CLU,FBXO32,LDLR,SAA1,SERPINB5
WNT5A		cytokine		0.102		0.00574	AREG,CRYAB,CXCL2,CXCL8	66 (18)
8-bromo-cAMP		chemical reagent		0.085	bias	0.0193	CLU,CTSD,LDLR,SERPINB2
filgrastim		biologic drug		0.078		2.05e-08	ANXA1,CD55,CD59,CLU,CXCL8,DHRS9,KLF6,LDLR,MAFF,PLAUR,PMAIP1,PRRG4,S100A10,SERPINB1,SQSTM1
cyclosporin A		biologic drug		0.058		0.000189	ANXA1,CD55,CLDN4,CLU,CXCL8,CYBA,HSPD1,LDLR,S100A10,SDCBP	68 (14)
4-hydroxytamoxifen		chemical drug		0.03	bias	5.44e-09	AREG,CD55,CLDN4,CLU,CTSD,DUSP5,DYNLL1,IGFBP3,PMAIP1,TM4SF1,TNFAIP3	65 (10)
Akt		group		0.014		3.3e-05	B4GALT5,CDKN1C,CTSD,CXCL8,FBXO32,HES1,MCL1,PMAIP1,RDH10	63 (16)
INHBA		growth factor		0	bias	0.00069	CDKN2B,CXCL8,MCL1,PRDM1,SERPINB2,SERPINB5	42 (13)
PI3K (complex)		complex		0	bias	7.98e-07	CD55,CDKN2B,CTSD,CXCL8,DAPP1,FBXO32,HBEGF,MCL1,PRDM1,RND3,TNFAIP3	74 (21)
IGF1R		transmembrane receptor		0	bias	0.0197	CLU,CTSD,IGFBP3,PLAU,ZFP36L2
HOXD10		transcription regulator		0		0.000398	DAPP1,EZR,HBEGF,TICAM1
CDH1		other		0		0.00118	IGFBP3,MUC16,OCLN,PLAUR
VDR		transcription regulator		0		0.0101	CXCL8,IGFBP3,LDLR,NUPR1,TMPRSS2
E2F3		transcription regulator		0	bias	5.74e-05	CCL20,HSPD1,MAL2,MALAT1,TENT5A,TP53BP2,WFDC2
MAPK1		kinase		0		0.000286	CXCL8,EMP1,FBXO32,ISG20,KRT17,MAL2,MCL1,NUPR1,PLAU	51 (9)
ciprofloxacin		chemical drug		0		0.00327	CTSD,HSPD1,LDLR,RAB11FIP1
ethanol		chemical - endogenous mammalian		0		0.0064	ALDH1A3,CLU,CXCL8,KLF6,LDLR,TENT5A,TFPI2	71 (16)
ETV6-RUNX1		fusion gene/product		0	bias	0.0081	CYBA,ISG20,KLF6,NCK1,NEDD4L,PMAIP1
YAP1		transcription regulator		-0.025	bias	0.000669	AREG,CDKN2B,CXCL8,FBXO32,NUPR1,OCLN,PMAIP1	62 (11)
ADIPOQ		other		-0.059		5.15e-05	CCL20,CXCL2,CXCL8,CYBA,HBEGF,LDLR,TNFAIP3	62 (20)
PSEN1		peptidase		-0.068		0.000339	CTSD,CXCL2,EMP1,HES1,HES5,HSPD1,NUPR1,PMAIP1,SQSTM1	37 (8)
actinomycin D		biologic drug		-0.073	bias	7.17e-06	CD55,CXCL8,HBEGF,MCL1,PLAU,PLAUR,PMAIP1,RIPK2,TP53BP2	82 (20)
triamcinolone acetonide		chemical drug		-0.128		0.00104	DUSP10,IGFBP3,LDLR,PLAU,SAA1,ZFAND5
puromycin aminonucleoside		chemical reagent		-0.128	bias	2.34e-05	ANXA1,CLDN4,CLU,CYBA,HSPD1,S100A10
HMGA1		transcription regulator		-0.152		0.0092	CRYAB,HS3ST1,IGFBP3,KRT12
MYCN		transcription regulator		-0.152		0.0049	CLU,HSPD1,PMAIP1,S100A10,TMPRSS2,ZFAND5
plicamycin		chemical drug		-0.152	bias	0.00317	B4GALT5,PLAUR,PMAIP1,PRDM1
genistein		chemical drug		-0.167		0.00178	CLU,CTSD,CXCL2,CXCL8,GDF15,LDLR,MAL2,SQSTM1	61 (17)
tetrachlorodibenzodioxin		chemical toxicant		-0.181		0.000265	BTG1,CTSD,CXCL8,DSC2,HES1,PRDM1,SAA1,SERPINB2,SERPINB5	56 (16)
ADCYAP1		other		-0.186		0.00198	CXCL2,EPHA2,S100A10,SERPINB1,TICAM1,TXNRD1	64 (7)
PLAU	0.543	peptidase		-0.2	bias	3.86e-05	GDF15,PLAU,PLAUR,SERPINB1,SLPI	20 (3)
KLF2		transcription regulator		-0.261		0.000507	CD55,CDKN2B,CXCL2,CXCL8,PRDM1,TFPI2	9 (3)
mir-21		microRNA		-0.277	bias	0.0049	CDKN2B,CLU,CXCL2,PRRG4,SERPINB5,SLPI
NKX2-3		transcription regulator		-0.378		0.000214	BTG1,CRYAB,CXCL8,GDF15,PMAIP1,TENT5A,TFPI2
staurosporine		chemical - kinase inhibitor		-0.378		0.00459	CXCL8,MCL1,PLAU,PRDM1	68 (20)
estrogen receptor		group		-0.389		8.92e-09	ANXA1,CD59,CLDN4,CXCL8,DSC2,HBEGF,LDLR,OCLN,PLAU,PLAUR,PMAIP1,SAT1	77 (18)
bee venom		chemical - endogenous non-mammalian		-0.391		1.67e-05	AREG,CXCL8,MAP3K8,NUPR1,SERPINB2,TNFAIP3
cycloheximide		chemical reagent		-0.419		2.52e-09	AREG,CCL20,CD55,CXCL2,CXCL8,HBEGF,ISG20,KDM6B,MCL1,PLAU,PLAUR,PMAIP1,PRDM1,SERPINB2,TNFAIP3	68 (19)
AHR		ligand-dependent nuclear receptor		-0.431		0.0154	AREG,CDKN2B,CTSD,HES1,SAA1,SERPINB2
dimethyl sulfoxide		chemical drug		-0.447	bias	0.000755	ANXA1,CXCL8,NUPR1,SGMS2,SQSTM1
IFNB1		cytokine		-0.455	bias	3.58e-05	CRYAB,CXCL2,CXCL8,ISG20,PMAIP1,PRDM1,RIPK2,RND3,SERPINB2	62 (22)
CLDN7		other		-0.492		0.000587	CCL20,CXCL8,NCOA7,SERPINB1,SPRR3
PI3K (family)		group		-0.518	bias	3.57e-05	CDKN2B,CTSD,CXCL8,FBXO32,MCL1,RDH10	72 (18)
EOMES		transcription regulator		-0.555		0.000338	ANXA1,IGFBP3,PRDM1,RND3,TFPI2
RASSF1		other		-0.563		6.4e-07	AREG,CLU,EMP1,GDF15,HBEGF,IGFBP3,LITAF	58 (7)
HOXA10		transcription regulator		-0.577		0.0183	CDKN2B,DHRS9,IGFBP3,SAT1
NOS2		enzyme		-0.577		0.0207	CXCL2,CXCL8,KLF6,SPRR3
PTGER4		G-protein coupled receptor		-0.594		0.00899	CCL20,CXCL8,ISG20,MAFF	65 (7)
fulvestrant		chemical drug		-0.6		0.000831	AREG,CTSD,DYNLL1,HES1,LDLR,PMAIP1,SQSTM1	67 (15)
PML		transcription regulator		-0.623		3.68e-05	CDKN2B,ISG20,LDLR,MAFF,SQSTM1,TNFAIP3,TXNRD1
silibinin		chemical drug		-0.633	bias	3.6e-05	CXCL8,IGFBP3,MCL1,PLAU,PLAUR	60 (22)
TAL1		transcription regulator		-0.655		0.00149	MARCKS,MUC16,NFKBIZ,SERPINB2,TNFAIP3,UBE2H
5-fluorouracil		chemical drug		-0.672		9.76e-05	CLU,CTSD,EPHA2,GDF15,HBEGF,MCL1,SAT1,SERPINB1,SQSTM1	61 (7)
OGA		enzyme		-0.707		0.00226	CCL20,CD55,CDKN2B,CLDN1,CXCL8,FGFBP1,IGFBP3,PLAU
15-deoxy-delta-12,14 -PGJ 2		chemical - endogenous mammalian		-0.745		8.73e-06	CTSD,CXCL2,CXCL8,GDF15,MCL1,PLAU,TMPRSS2,TXNRD1	73 (17)
SERPINE1		other		-0.762	bias	4.93e-05	CXCL2,CXCL8,PLAU,PLAUR	68 (20)
FADD		other		-0.762	bias	0.00146	CXCL2,CXCL8,KLF6,TNFAIP3	51 (15)
vorinostat		chemical drug		-0.802		0.00391	CLU,CTSD,CXCL8,LDLR,MCL1,PMAIP1	70 (20)
ESR1		ligand-dependent nuclear receptor		-0.816		1.51e-11	AREG,CCL20,CD55,CD59,CDKN1C,CDKN2B,CLDN1,CLDN4,CPM,CTSD,CXCL8,DUSP10,DUSP5,GDF15,HBEGF,HES1,HSPD1,IGFBP3,ISG20,LDLR,MAP3K8,MARCKS,PLAU,PLAUR,PMAIP1,RDH10,RND3,SERPINB5,SQSTM1,TM4SF1,TNFAIP3	76 (16)
CSF3		cytokine		-0.816		0.000425	CTSD,CXCL2,CXCL8,HSPD1,MCL1,TNFAIP3	60 (19)
IKZF1		transcription regulator		-0.819	bias	0.000486	CXCL2,DUSP5,EMP1,HES1,NFKBIZ,SLPI,SPRR2A
IRF4		transcription regulator		-0.847	bias	0.0018	CCL20,EZR,PLAUR,PRDM1,UBE2H
SP600125		chemical - kinase inhibitor		-0.885		0.000247	CCL20,CLDN4,CPM,CXCL2,CXCL8,LDLR,MCL1,NUPR1	65 (21)
trans-hydroxytamoxifen		chemical drug		-0.905		4.85e-09	AREG,BTG1,CLU,CXCL8,CYBA,GPRC5A,KLF6,LITAF,PLAU,RND3,TM4SF1
calphostin C		chemical - kinase inhibitor		-0.911	bias	0.000533	CLU,CXCL8,LDLR,PLAU	68 (23)
SNAI1		transcription regulator		-0.97		2.37e-05	CD55,CLDN1,CLDN4,CXCL8,GDF15,KRT17,OCLN	60 (7)
IL10		cytokine		-0.98		0.00107	CCL20,CD55,CXCL2,CXCL8,MAP3K8,MCL1,PRDM1,SERPINB2	60 (20)
MYRF		transcription regulator		-1		0.000564	GDF15,PLAUR,PRDM1,TENT5A
DUSP5	0.401	phosphatase		-1	bias	3.89e-06	ALDH1A3,PRDM1,SERPINB2,SLPI
SAFB		other		-1	bias	0.00022	CXCL8,ISG20,MAP3K8,NUPR1
epigallocatechin-gallate		chemical drug		-1	bias	0.00895	CXCL2,CXCL8,LDLR,OCLN,PLAU	57 (23)
mir-8		microRNA		-1.009	bias	0.00416	ACE2,CLDN1,OCLN,PMAIP1,SQSTM1
FOXA1		transcription regulator		-1.044		0.0133	ANXA1,CXCL8,SLPI,TMPRSS2
N-nitro-L-arginine methyl ester		chemical drug		-1.091		0.00216	CXCL2,CXCL8,CYBA,LDLR	71 (20)
mir-155		microRNA		-1.109	bias	0.000505	CLDN1,CXCL8,DUSP5,PELI1,SDCBP
EGLN1		enzyme		-1.131		0.000476	AREG,CCL20,CDKN2B,HES1
BRCA1		transcription regulator		-1.191		6.16e-05	ALDH1A3,AREG,CTSD,EZR,GDF15,KRT17,SAT1	63 (8)
GATA4		transcription regulator		-1.195		1.9e-06	ACE2,CDKN2B,CLDN1,CXCL2,GRHL3,HES1,KRT17,PRDM1,SPRR3
MAML1		transcription regulator		-1.242	bias	1.48e-06	CXCL8,HES1,HES5,RND3	6 (2)
PPARGC1A		transcription regulator		-1.317		0.046	FBXO32,GDF15,IGFBP3,LDLR,PMAIP1
NOTCH1		transcription regulator		-1.336		0.00357	CDKN1C,CXCL8,HES1,HES5,IGFBP3,RND3	36 (8)
hydrocortisone		chemical - endogenous mammalian		-1.342		0.00109	CXCL8,EZR,HSPD1,IGFBP3,TNFAIP3	67 (14)
ADRB		group		-1.342	bias	0.00112	CRYAB,CXCL2,GDF15,HSPD1,SQSTM1
GRB2		other		-1.342	bias	1.16e-05	GRHL3,KRT17,PLAU,PRDM1,SPRR3	58 (6)
MACROH2A1		other		-1.342		8.87e-05	ALDH1A3,CDKN1C,CDKN2B,PLAU,SERPINB2
NS-398		chemical reagent		-1.342	bias	0.000237	CXCL8,MCL1,SAA1,SERPINB2,TFPI2	60 (13)
CFTR		ion channel		-1.4		9.94e-05	CXCL2,CXCL8,NFKBIZ,SAA1,TNFAIP3	45 (10)
bexarotene		chemical drug		-1.463	bias	1.14e-05	DUSP5,EPHA2,KRT17,MAFF,MALAT1,MAP3K8,PLAUR,TM4SF1
TRAF3		enzyme		-1.504		0.00159	CCL20,CXCL2,MCL1,TNFAIP3	51 (15)
26s Proteasome		complex		-1.516	bias	2.09e-05	BAG3,CTSD,CXCL2,CXCL8,HBEGF,SQSTM1,UBE2H	58 (13)
tamoxifen		chemical drug		-1.543		1.12e-05	CLU,CTSD,CXCL8,GDF15,HES1,IGFBP3,ISG20,LDLR,MAFF,SQSTM1	76 (20)
miR-124-3p (and other miRNAs w/seed AAGGCAC)		mature microRNA		-1.546	bias	0.00166	CD59,HES1,LDLR,LITAF,RDH10,ZFP36L2
N-acetyl-L-cysteine		chemical drug		-1.547	bias	5.28e-05	CCL20,CXCL8,CYBA,FBXO32,HBEGF,NFKBIZ,PLAU,PLAUR	73 (19)
mifepristone		chemical drug		-1.58		1.8e-06	ANXA1,AREG,CLU,CTSD,CYBA,HBEGF,HSPD1,IGFBP3,LDLR,PELI1,TMPRSS2	68 (14)
MEOX2		transcription regulator		-1.633	bias	6.73e-08	CCL20,CDKN1C,CXCL2,CXCL8,HBEGF,TNFAIP3
GATA6		transcription regulator		-1.664		0.000709	GRHL3,HES1,KRT17,PRDM1,SLPI,SPRR3	29 (3)
raloxifene		chemical drug		-1.667		4.37e-07	AREG,CLU,DYNLL1,GPRC5A,HES1,KLF6,LDLR,LITAF,TM4SF1
HLX		transcription regulator		-1.673	bias	4.73e-10	AREG,CDKN1C,CLDN1,CXCL8,GDF15,HES1,PRDM1
KDM1A		enzyme		-1.673		0.000131	C1orf116,DAPP1,SERPINB1,TM4SF1,TMCC3,UBE2H,ZNF165
SRF		transcription regulator		-1.698	bias	6.3e-08	CDKN2B,CLDN1,CPM,CSRP2,DUSP5,EZR,LDLR,MALAT1,MCL1,NCOA7,RND3,SERPINB2,SLPI
curcumin		chemical drug		-1.727	bias	0.00379	CLDN4,CXCL2,CXCL8,MCL1,OCLN,PLAU,SERPINB1	66 (19)
FBXO32	0.362	enzyme		-1.732		6.86e-06	ALDH1A3,CCL20,CSRP2,CXCL2,SERPINB2,TFPI2
bisindolylmaleimide I		chemical - kinase inhibitor		-1.744	bias	3.57e-05	CD55,CLDN1,CLU,CXCL8,GDF15,OCLN	69 (23)
H89		chemical - kinase inhibitor		-1.744	bias	2.09e-05	ANXA1,AREG,CD55,CXCL8,PLAU,SAA1,TFPI2	59 (17)
HNF4A		transcription regulator		-1.89		0.00686	BTG1,CD55,CLDN1,CXCL8,DSC2,EPHA2,GDF15,GRHL3,HBEGF,KRT17,LDLR,MAL2,NCK1,OCLN,PRDM1,SAA1,SLPI,SPRR3,TENT5A,TXNRD1,VMP1	47 (4)
aspirin		chemical drug		-1.929	bias	3.83e-09	CDKN2B,CTSD,CXCL8,EMP1,GDF15,HBEGF,IGFBP3,MCL1,OCLN,PMAIP1,SERPINB5	70 (16)
TSC2		other		-1.948	bias	0.00589	ANXA1,CRYAB,MCL1,PLAU	64 (12)
rottlerin		chemical toxicant		-1.954	bias	6.98e-05	APOBEC3A,CLDN1,CLDN4,CXCL8,OCLN
MYB		transcription regulator		-1.96	bias	0.0164	C15orf48,CDKN2B,CXCL2,IGFBP3
SIRT1		transcription regulator		-1.98	bias	0.025	CDKN2B,FBXO32,HES5,LDLR,MCL1,NEDD4L
GATA3		transcription regulator		-1.982		0.046	GRHL3,KRT17,SLPI,SPRR3
Gm12602		other		-1.982	bias	1.48e-06	CRYAB,DHRS9,DUSP5,SERPINB2
miR-21-5p (and other miRNAs w/seed AGCUUAU)		mature microRNA		-1.99	bias	0.000533	MARCKS,PELI1,PRRG4,SERPINB5
KMT2D		transcription regulator		-1.992	bias	0.000123	CD55,CTSD,DSC2,DSG3,GRHL3,KRT17,SPRR1B
tyrphostin AG 1478		chemical - kinase inhibitor		-1.999	bias	1.51e-07	AREG,CXCL8,HBEGF,MCL1,PLAU,S100A10,TFPI2	67 (15)
SOX7		transcription regulator	Inhibited	-2	bias	7.43e-05	GRHL3,KRT17,PRDM1,SPRR3
TFAP4		transcription regulator	Inhibited	-2		6.09e-05	CLDN1,CLDN4,GDF15,OCLN
PAX1		transcription regulator	Inhibited	-2	bias	0.000117	GRHL3,KRT17,PRDM1,SPRR3
BCL3		transcription regulator	Inhibited	-2.142		2.48e-05	CCL20,CXCL2,CXCL8,DUSP5,PLAUR	70 (20)
triptolide		chemical drug	Inhibited	-2.156	bias	1.11e-06	CDKN2B,CXCL8,EMP1,HBEGF,IGFBP3,MCL1,OCLN,PMAIP1	74 (20)
Hdac		group	Inhibited	-2.172		0.00229	AREG,CXCL8,FBXO32,IGFBP3,KLF6	7 (2)
CIP2A		other	Inhibited	-2.2	bias	3.35e-05	CDKN2B,CRYAB,DSC2,PLAUR,SAT1
tacrolimus		chemical drug	Inhibited	-2.2	bias	0.000463	AREG,CXCL2,CXCL8,HSPD1,ITGB8,OCLN,SDCBP	54 (13)
tanespimycin		chemical drug	Inhibited	-2.207	bias	0.000655	CDKN2B,CXCL8,MCL1,PLAU,TNFAIP3	71 (20)
wortmannin		chemical - kinase inhibitor	Inhibited	-2.215	bias	0.00537	CDKN2B,CXCL8,EZR,MCL1,PLAU	72 (18)
JQ1		chemical reagent	Inhibited	-2.219	bias	0.000525	MACC1,MCL1,PRDM1,SQSTM1,TNFAIP3	41 (7)
CBX7		other	Inhibited	-2.236	bias	6.61e-08	AREG,CLDN1,CXCL8,GDF15,PRDM1
IgG		complex	Inhibited	-2.335	bias	1.55e-11	CDKN2B,CLDN4,CXCL8,DSG3,EMP1,EZR,FGFBP1,GPRC5A,ITGB8,LDLR,PLAUR,RND3,SERPINB2,TNFAIP3	66 (14)
LY294002		chemical - kinase inhibitor	Inhibited	-2.409	bias	4.72e-09	CDKN2B,CLDN4,CXCL2,CXCL8,GDF15,HBEGF,HES1,IGFBP3,ISG20,MAP3K8,MCL1,PLAU,PMAIP1,RND3,TFPI2,TNFAIP3,ZFP36L2	77 (20)
Alpha catenin		group	Inhibited	-2.415	bias	5.5e-05	AREG,CXCL2,NFKBIZ,PLAU,SAA1,TNFAIP3	61 (12)
AG490		chemical - kinase inhibitor	Inhibited	-2.425	bias	1.24e-05	CXCL2,CXCL8,MCL1,OCLN,S100A10,SAA1	64 (18)
CBX5		transcription regulator	Inhibited	-2.449	bias	4.78e-05	C15orf48,FGFBP1,GCNT3,GRHL3,MAL2,TM4SF1
S100A6		transporter	Inhibited	-2.449		1.02e-08	CCL20,CXCL2,CXCL8,DHRS9,HS3ST1,TNFAIP3
IL1RN		cytokine	Inhibited	-2.58	bias	7.55e-06	CCL20,CXCL8,ISG20,KLF6,PELI1,PMAIP1,RIPK2	65 (8)
SP110		transcription regulator	Inhibited	-2.646		1.29e-05	CDKN2B,CLU,DUSP10,MCL1,NCK1,RIPK2,SQSTM1
DUSP1		phosphatase	Inhibited	-2.737		2.5e-07	CCL20,CXCL2,CXCL8,GDF15,ISG20,PLAUR,PRDM1,SERPINB2	58 (20)
miR-155-5p (miRNAs w/seed UAAUGCU)		mature microRNA	Inhibited	-2.828	bias	3.61e-06	CCL20,CLDN1,CXCL2,CXCL8,PELI1,PMAIP1,SDCBP,TXNRD1
SB203580		chemical - kinase inhibitor	Inhibited	-2.966	bias	5.99e-09	ANXA1,CCL20,CD55,CRYAB,CXCL2,CXCL8,IGFBP3,ISG20,PLAU,PLAUR,PRRG4,RIPK2,S100A10,SGMS2,SLPI,TFPI2	77 (21)
U0126		chemical - kinase inhibitor	Inhibited	-3.032	bias	1.44e-12	APOBEC3A,AREG,CDKN1C,CLDN4,CXCL2,CXCL8,DUSP10,DUSP5,EMP1,EPHA2,GDF15,HBEGF,KDM6B,LDLR,MCL1,OCLN,PLAU,PLAUR,RND3,SERPINB2,TFPI2	75 (17)
PD98059		chemical - kinase inhibitor	Inhibited	-4.208	bias	5.34e-13	ANXA1,AREG,CCL20,CD55,CDKN2B,CLU,CXCL2,CXCL8,DUSP5,EMP1,FGFBP1,HBEGF,IGFBP3,LDLR,MCL1,PLAU,PLAUR,S100A10,SERPINB2,SERPINB5,SPRR1B,ZFP36L2	76 (20)
platelet activating factor		chemical - endogenous mammalian				0.0354	PLAU,PLAUR
phosphatidylinositol		chemical - endogenous mammalian				0.0377	CXCL8
Convulxin		complex				0.0109	CXCL8
prostaglandin J2		chemical - endogenous mammalian				0.000777	CXCL8,GDF15,UBE2H	27 (7)
leukotriene B4		chemical - endogenous mammalian				0.0076	CXCL2,CXCL8	46 (15)
15-epi-lipoxin A4		chemical - endogenous mammalian				0.000614	CXCL8,TNFAIP3
resolvin E1		chemical - endogenous mammalian				0.00888	CD55,CXCL2
ATP-gamma-S		chemical reagent				3.35e-05	AREG,BTG1,CD55,CXCL2,CXCL8	69 (20)
UDP		chemical - endogenous mammalian				0.043	CXCL8
adenosine dialdehyde		chemical reagent				0.0324	TXNRD1
adenosine		chemical - endogenous mammalian				0.0429	CXCL8,PMAIP1
inosine		chemical - endogenous mammalian				0.0331	ANXA1,SERPINB1
bromodeoxyuridine		chemical drug				0.0342	CXCL8,IGFBP3
8-hydroxyguanine		chemical - endogenous mammalian				0.000441	CCL20,CXCL2
xanthine		chemical - endogenous mammalian				5.59e-05	DUSP10,PLAU,PLAUR	41 (7)
hypoxanthine		chemical - endogenous mammalian				0.0109	CXCL8
CGP 74514A		chemical - kinase inhibitor				0.0217	MCL1
uric acid		chemical - endogenous mammalian				0.0177	ANXA1,CXCL2,CXCL8
3-methyladenine		chemical toxicant				0.00118	CXCL2,CXCL8,SQSTM1	31 (9)
tenofovir		chemical drug				0.0109	CXCL8
adenine		chemical - endogenous mammalian				0.0217	CXCL8
PD 180970		chemical - kinase inhibitor				0.0217	MCL1
alloxan		chemical reagent				0.0377	CXCL8
PD158780		chemical - kinase inhibitor				0.0109	HBEGF
R 59022		chemical - kinase inhibitor				0.0483	CXCL8
SB 220025		chemical - kinase inhibitor				0.0109	CXCL8
L-cysteine		chemical - endogenous mammalian				0.0483	CXCL8
L-methionine		chemical - endogenous mammalian				0.00325	AREG,CLU,CXCL2
L-lysine		chemical - endogenous mammalian				0.0483	CXCL2
L-glutamic acid		chemical - endogenous mammalian				0.0243	BAG3,CLDN1,OCLN
L-leucine		chemical - endogenous mammalian				0.0109	CXCL2
eritoran		chemical drug				0.0271	CXCL8
hyaluronic acid		chemical - endogenous mammalian				0.0036	CXCL2,CXCL8,PLAU,TNFAIP3	63 (17)
1,4-glucan		chemical - endogenous mammalian				0.0109	CXCL8
dextran sulfate		chemical drug				0.0179	CXCL2,CXCL8,OCLN,SERPINB2,SERPINB5
nitroglycerin		chemical drug				0.00159	CXCL8,PLAUR	61 (12)
inositol		chemical drug				0.000295	CD55,CD59
ginsenoside Rb1		chemical - endogenous non-mammalian				0.0026	CXCL8,HBEGF
saikosaponin A		chemical reagent				0.043	CDKN2B
calcipotriene		chemical drug				0.00479	CXCL8,PLAU	18 (3)
ILX-23-7553		chemical drug				0.0271	CLU
2-methoxyestradiol		chemical - endogenous mammalian				0.0253	AREG,MCL1
estriol		chemical - endogenous mammalian				0.0253	CCL20,CXCL2
lithocholic acid		chemical - endogenous mammalian				0.00956	LDLR,PLAUR
chenodeoxycholic acid		chemical - endogenous mammalian				0.0126	CXCL8,LDLR,TXNRD1
corticosteroid		chemical drug				0.00147	CXCL8,SERPINB2,SLPI	41 (7)
CP-55940		chemical reagent				0.0184	CXCL8,TNFAIP3
GPIIB-IIIA		complex				0.0324	PLAUR
collagenase		group				0.0133	CXCL2,SAA1
L-alpha-lysophosphatidylcholine, palmitoyl		chemical - endogenous mammalian				0.0271	CXCL8
1-palmitoyl-2-oleoylglycero-3-phosphoglycerol		chemical reagent				0.0271	CXCL8
asialo GM1 ganglioside		chemical - endogenous mammalian				0.0271	CXCL8
linoleic acid		chemical - endogenous mammalian				0.00728	CLU,LDLR,NEDD4L
8-bromoguanosine 3',5'-cyclic monophosphate		chemical - kinase inhibitor				0.0166	PLAUR,S100A10
Rp-8-pCPT-cGMPS-triethylamine		chemical reagent				0.0324	S100A10
Rp-8-Br-cAMPS		chemical - kinase inhibitor				0.00159	ANXA1,AREG
heparan sulfate		chemical - endogenous mammalian				0.043	CXCL2
corticosterone		chemical - endogenous mammalian				0.0321	ANXA1,CYBA,OCLN
tert-butyl hydroperoxide		chemical toxicant				0.0043	CLU,CXCL8	14 (3)
Collagen type II		complex				0.00181	CCL20,CXCL2,MAP3K8
meldonium		chemical drug				0.043	LDLR
GCS-100		chemical drug				0.000816	MCL1,PMAIP1	33 (7)
dasatinib		chemical drug				0.00888	MCL1,PLCG2
CD300LF		other				0.0324	CXCL8
CHD8		enzyme				0.0324	TMPRSS2
ELF3		transcription regulator				0.0133	CCL20,SPRR2A
colfosceril palmitate		chemical - endogenous mammalian				0.0217	CXCL8
alefacept		biologic drug				0.0366	CXCL8,CYBA
etanercept		biologic drug				0.0133	CCL20,CXCL8
12-(3-adamantan-1-yl-ureido) dodecanoic acid		chemical reagent				0.00548	MCL1,RIPK2,TP53BP2
Gelonin		chemical toxicant				0.0109	MCL1
diphtheria toxin		chemical reagent				0.0034	CTSD,HBEGF
[Lys15,Arg16,Leu27]VIP(1-7)GRF(8-27)		chemical reagent				0.0271	CXCL8
CHD7		enzyme				0.00823	HES5,PMAIP1
oblimersen		biologic drug				0.0366	CXCL8,MAFF
dienogest		chemical drug				0.0271	CXCL8
bazedoxifene		chemical drug				0.0483	AREG
epratuzumab		biologic drug				0.0109	PRDM1
cyanuric acid		chemical reagent				0.00548	CXCL8
axitinib		chemical drug				0.0109	MCL1
PD 0325901		chemical drug				0.0149	CXCL8,MCL1
penicillic acid		chemical - endogenous non-mammalian				0.0109	KDM6B
MSGN1		transcription regulator				0.0483	HES1
celiprolol		chemical drug				0.0164	DYNLL1
Cd33		other				0.0271	CXCL8
(-)-epicatechin gallate		chemical - endogenous non-mammalian				0.0483	GDF15
Sos		group				0.000875	ALDH1A3,DSG3,KLF6,PLAU,RAB11FIP1,SLPI
APC/APC2		group				0.0483	MCL1
Pdgfr		group				0.00223	AREG,HBEGF	33 (7)
Creb		group				0.00044	AREG,CD59,CXCL8,HES1,LDLR,MALAT1,MCL1,SERPINB2	63 (9)
LTB4R/LTB4R2		group				0.00548	CXCL8
NDPK		group				0.00548	CXCL8
Rsk		group				0.000177	CXCL2,CXCL8	44 (11)
Foxo		group				0.000103	CDKN2B,FBXO32,PMAIP1	16 (3)
DUB		group				0.0164	LDLR
Hsp27		group				0.00218	CXCL8,FBXO32,TMPRSS2
STAT5a/b		group				0.00514	CLU,EMP1,MCL1,PRDM1
RNA polymerase II		complex				0.00405	CXCL2,CXCL8,GDF15,IGFBP3,LDLR,RND3	13 (3)
Cyclin D		group				0.0483	CTSD
NFkB (family)		group				0.00384	CXCL8,TNFAIP3
thymidine phosphorylase		group				0.00548	MARCKS
chitinase		group				0.0217	CXCL8
Hsp70		group				0.0296	CXCL8,FBXO32
Pka		complex				0.0441	AREG,KLF6,LDLR
Ubiquitin		group				0.0125	CRYAB,HSPD1
Tnf receptor		group				0.00641	CCL20,CXCL8	56 (20)
Fibrin		complex				0.00699	CXCL8,PLAU	51 (13)
Ikb		group				0.0076	CXCL2,TNFAIP3	32 (7)
MKK3/6		group				0.00548	CXCL8
Histone h3		group				0.00122	CDKN2B,CXCL8,DUSP10,HES1,IGFBP3,PMAIP1,PRDM1,TMPRSS2,TNFAIP3	74 (16)
Dgk		group				0.0324	CXCL8
C8		complex				0.0483	CXCL2
Sod		group				0.00384	DSC2,PMAIP1
N-cor		group				0.00241	CXCL2,HBEGF,HES1,IGFBP3	36 (7)
Hsp90		group				0.0126	BAG3,CLU,MCL1
triclosan		chemical drug				0.00384	AREG,PLAU
PDGF-AA		complex				0.000299	AREG,HBEGF,LDLR	33 (7)
Stat5 dimer		complex				0.0034	IGFBP3,MCL1
Egfr-Erbb2		complex				0.0164	CXCL8
Pdgf Ab		complex				0.0043	AREG,HBEGF
NfkB-RelA		complex				0.00699	CXCL2,CXCL8
NIK		group				0.0164	CXCL8
Smad2/3-Smad4		complex				0.00384	CDKN2B,IGFBP3
(-)-gossypol		chemical drug				0.0271	MCL1
CC8490		chemical drug				0.0217	CXCL8
citrinin		chemical toxicant				0.043	KDM6B
tocilizumab		biologic drug				0.043	CXCL8
aurapten		chemical - endogenous non-mammalian				0.0271	CXCL8
AMPK		complex				0.000525	CLDN1,CXCL8,FBXO32,LITAF,PMAIP1	59 (14)
Esr1-Estrogen-Sp1		complex				0.0164	CTSD
blinatumomab		biologic drug				0.0324	CXCL8
MLN8054		chemical drug				0.0164	PMAIP1
grape seed extract		chemical drug				0.0133	HSPD1,PLAU
BMS-387032		chemical drug				0.0483	MCL1
rh-endostatin		chemical drug				0.0377	TMPRSS2
CDKN2B-AS1		other				0.0026	CDKN2B,CXCL8
Atg5		other				0.0271	SQSTM1
VitaminD3-VDR-RXR		complex				0.0264	IGFBP3,SERPINB1
GC-GCR dimer		complex				8.54e-05	ANXA1,CDKN1C,SLPI
HDL		complex				0.0366	CXCL8,LDLR
BMS-690514		chemical drug				0.0141	CDKN1C,MCL1
S6K1		group				0.00105	BTG1,MCL1
obatoclax		chemical drug				0.000441	MCL1,PMAIP1
DEFA1 (includes others)		other				0.0164	CXCL8
cytidylyl-3'-5'-guanosine		chemical reagent				0.0483	PRDM1
acyline		biologic drug				0.0271	OCLN
bendamustine		chemical drug				0.00105	MCL1,PMAIP1
conjugated linoleic acid		chemical drug				0.0213	CXCL8,GDF15
Smad		complex				0.00823	CDKN2B,MCL1
Igm		complex				0.00621	CXCL8,MCL1,PRDM1	73 (20)
Raf		group				1.02e-07	AREG,GDF15,MAFF,MCL1,PMAIP1,RND3,TNFAIP3	67 (10)
CREB-NFkB		complex				0.00548	SERPINB2
Retinoic acid-RAR-RXR		complex				0.043	IGFBP3
olmesartan		chemical drug				0.0271	CYBA
NF279		chemical reagent				0.00548	CXCL8
LRRC26		ion channel				0.0324	CXCL8
CLEC4G		other				0.0391	AREG,HBEGF
ZNF282		transcription regulator				0.0217	CTSD
CLTA		other				0.00548	LDLR
CACTIN		other				0.0217	CXCL8
BICC1		other				0.000441	AREG,HBEGF
NEUROD4		transcription regulator				0.0271	HES5
PLEKHM1		other				0.0109	SQSTM1
RNF187		enzyme				0.0271	HBEGF
ORMDL3		other				0.00641	CCL20,CXCL8
Fc gamma receptor		group				0.000709	CXCL8,HES1,TNFAIP3	44 (9)
IL23		complex				0.0264	CCL20,CXCL8
Tlr		group				0.00395	CLEC2B,CXCL8,HBEGF,TNFAIP3	66 (19)
PRAG1		kinase				0.0164	HES1
RAB7B		peptidase				0.0324	CTSD
EIF4B		translation regulator				0.0109	MCL1
Tlr11		transmembrane receptor				0.0377	CXCL8
TLR8		transmembrane receptor				0.0274	CXCL2,CXCL8
FOXD2-AS1		other				0.043	HES1
CHIA		enzyme				0.0164	CXCL8
ZFAT		transcription regulator				0.0109	SQSTM1
PDE8A		enzyme				0.0217	LDLR
ANO1		ion channel				0.00548	CYBA
SENP7		peptidase				0.043	CXCL8
ZMIZ1		other				0.0324	HES1
PRMT7		enzyme				0.0164	PRDM1
RHOJ		enzyme				0.00479	ANXA1,RND3
TIFA		other				0.00299	CXCL8,TNFAIP3	47 (14)
IL1RL2		transmembrane receptor				8.54e-05	CCL20,CXCL2,CXCL8	41 (7)
WTIP		transcription regulator				0.00548	AREG
SOCS2-AS1		other				0.0164	TMPRSS2
SQSTM1	0.331	transcription regulator				0.0308	CXCL2,HBEGF
RDH5		enzyme				0.00548	RDH10
TOX		transcription regulator				0.0271	CDKN1C
MELK		kinase				0.0271	MCL1
MARCHF3		other				0.0271	CXCL8
ETHE1		enzyme				0.0271	PMAIP1
SCGB3A2		other				0.0377	CTSD
MRTFB		transcription regulator				0.0127	CYBA,NFKBIZ,SERPINB2,SLPI
WWTR1		transcription regulator				0.0366	CXCL2,CXCL8
TNIP3		other				0.0217	CXCL8
ARF4		enzyme				8.91e-05	CLDN4,OCLN
TRIM29		transcription regulator				0.0271	PMAIP1
BCAS2		other				0.0271	PMAIP1
RNU1-1		other				0.0324	HBEGF
IL17C		cytokine				0.000427	CCL20,CXCL8,OCLN
Meg3		other				0.0217	HES1
IL36B		cytokine				0.000299	CCL20,CXCL8,NFKBIZ	41 (8)
BPIFA1		other				0.00223	CCL20,CXCL2
CHI3L1		enzyme				0.000381	CXCL8,EMP1,SERPINB1
SNHG15		other				0.000441	CDKN2B,SQSTM1
C1orf61		other				0.0377	OCLN
ZMPSTE24		peptidase				0.0253	CXCL2,IGFBP3
RBM15		other				0.0109	HES1
SNHG7		other				0.0483	CDKN2B
FBXO42		other				0.0483	CXCL8
TLR10		transmembrane receptor				0.0324	CXCL8
SPINDOC		other				0.0271	ALDH1A3
BPI		transporter				0.0271	CXCL8
Il3r		complex				0.0164	CXCL8
IL17R		complex				0.000146	CCL20,CXCL2,CXCL8	48 (13)
PRG3		other				0.00548	CXCL8
PNPLA8		enzyme				0.043	FBXO32
INPP4B		phosphatase				0.0483	TMPRSS2
MYOC		other				0.0126	ANXA1,EPHA2,FBXO32
DKK3		cytokine				0.0483	CDKN2B
LRRK2		kinase				0.0483	SQSTM1
FCN1		other				0.00548	CXCL8
ZNF451		enzyme				0.0164	CDKN2B
DOCK8		other				0.00647	ISG20,NFKBIZ,PELI1
PI-103		chemical - kinase inhibitor				0.00384	MCL1,PMAIP1	72 (15)
POLR3G		enzyme				0.00223	EZR,KLF6
BUD23		enzyme				0.0271	CXCL8
IGF2		growth factor				0.00247	AREG,HBEGF,IGFBP3,SAT1,ZFAND5	35 (7)
MLK4B		other				0.0217	CDKN2B
MEMO1		other				0.0483	CTSD
ASCC1		transcription regulator				0.0217	CXCL8
NDUFAF3		other				0.0164	CTSD
DEPDC1		transcription regulator				0.00548	TNFAIP3
MDC1		other				0.0109	CLU
MYLIP		enzyme				0.0164	LDLR
1810019D21Rik		other				0.0416	AREG,PLAU
AMER1		other				0.0324	AREG
Histone h4		group				0.00899	CXCL8,HES1,NEDD4L,PMAIP1	22 (4)
TRIM17		enzyme				0.00548	MCL1
ZNF300		transcription regulator				0.0164	CXCL8
G6PC3		phosphatase				0.0271	CYBA
ZNF580		transcription regulator				0.00548	CXCL8
WLS		other				0.00584	CCL20,CXCL2
SNED1		other				0.0377	IGFBP3
SOX11		transcription regulator				0.0418	HS3ST1,HSPD1,PRDM1
DUOX1		enzyme				0.0109	CXCL8
SIDT2		transporter				0.0271	SQSTM1
PRKD3		kinase				0.0164	CDKN2B
SRC (family)		group				0.0331	CDKN1C,MCL1
RPS6KA		group				0.00548	CXCL8
GPR39		G-protein coupled receptor				0.0324	CLU
NAA30		enzyme				0.0164	PMAIP1
RABL6		other				0.0495	HBEGF,PMAIP1
RIF1		other				0.00548	PRDM1
DGKH		kinase				0.0164	CXCL8
PADI2		enzyme				0.0043	CXCL2,CXCL8
CACNA1C		ion channel				0.0377	S100A10
Tlr13		other				0.043	CXCL8
RGMB		other				0.0324	CXCL2
lauroylcarnitine		chemical - endogenous mammalian				2.98e-05	CLDN1,CLDN4
TTYH1		ion channel				0.000295	HES1,HES5
GRHL2		transcription regulator				0.0076	CLDN4,OCLN
ASH1L		transcription regulator				0.0164	TNFAIP3
ZNF750		transcription regulator				0.0271	SPRR1B
NSD1		transcription regulator				0.00299	CTSD,KLF6
TRPC4AP		transporter				0.043	HSPD1
P2RY6		G-protein coupled receptor				0.0217	CXCL8
CERK		kinase				0.00118	CCL20,CXCL2,CXCL8	19 (3)
TRPM7		kinase				0.0324	ANXA1
IGSF11		other				0.0217	OCLN
GAS2L3		other				8.54e-05	SAT1,SLC19A2,TM4SF1
PON2		enzyme				0.043	CXCL2
EGLN2		enzyme				0.0483	CXCL8
MAVS		other				0.00673	CXCL2,CXCL8,ISG20	44 (18)
KLHL21		other				0.0164	NFKBIZ
DEPTOR		other				0.043	CCL20
TMEM173		other				0.00459	C15orf48,CXCL2,CXCL8	7 (3)
HUWE1		transcription regulator				0.0483	CDKN2B
TRIL		other				0.0217	CXCL8
XRN2		enzyme				0.0217	CXCL8
TPSAB1/TPSB2		peptidase				0.0483	CXCL2
SBDS		other				0.0014	FBXO32,HES5,HSPA6,MAFF
TCIM		other				0.0377	CXCL8
AKR1C3		enzyme				0.0217	TMPRSS2
SENP5		peptidase				0.0109	CXCL8
CLEC7A		transmembrane receptor				0.0125	CXCL2,CXCL8
NLRP11		other				0.0324	CXCL8
CYSLTR2		G-protein coupled receptor				0.043	CXCL8
LRRC19		other				0.0164	CXCL8
BCR (complex)		complex				0.0382	MCL1,PRDM1,S100A10
INK4		group				0.0109	TFPI2
Ap2 alpha		group				0.0324	PLAUR
Sapk		group				0.0217	FBXO32
IgD		complex				0.0271	PRDM1
SMAD1/5		group				0.0483	PLAUR
Growth hormone		group				0.0395	CLU,GDF15,IGFBP3,LDLR
FERD3L		transcription regulator				0.00548	HES1
Tlr12		other				0.0271	CXCL8
IL26		cytokine				0.000816	CCL20,CXCL8	39 (6)
AFAP1L2		other				0.0109	CXCL8
CDCA2		other				0.0217	CDKN2B
rimantadine		chemical drug				0.00548	CXCL8
B-cell receptor		complex				0.0377	PRDM1
MAC		complex				0.000427	AREG,CD59,CXCL2
EIF4F		complex				0.0109	MCL1
Par		group				0.0109	CCL20
P-TEFb		complex				0.0217	CXCL8
black raspberry extract		chemical drug				0.00349	CLDN1,DUSP5,FGFBP1,MCL1
saracatinib		chemical drug				0.0271	PLCG2
gelatinase		group				0.0164	OCLN
tryptase		group				0.0483	TNFAIP3
Collagen type I (complex)		complex				0.00596	MCL1,PLAU,S100A10	41 (7)
Collagen Alpha1		group				0.0026	PLAU,PLAUR	58 (8)
TH17 Cytokine		group				0.0164	CXCL8
8-thioguanosine		chemical reagent				0.0164	PRDM1
dactolisib		chemical drug				0.00531	MCL1,SQSTM1	21 (3)
RO4929097		chemical drug				0.0324	HES1
IL7R		transmembrane receptor				0.0122	C1orf116,CXCL8,MCL1
RPL19		other				0.0109	CXCL8
TAF9		transcription regulator				0.0271	CXCL8
EIF2AK3		kinase				0.00307	CCL20,NUPR1,PRDM1,SQSTM1
TNFRSF4		transmembrane receptor				0.00823	CCL20,PRDM1
iguratimod		chemical drug				0.0377	CXCL2
navitoclax		chemical drug				0.0217	MCL1
sepantronium		chemical drug				0.0217	MCL1
panobinostat		chemical drug				0.00292	CRYAB,MCL1,PMAIP1
IgG1		complex				0.00641	CXCL8,MCL1	67 (13)
nadifloxacin		chemical drug				0.0377	CXCL8
urotensin II		biologic drug				0.0377	CXCL8
pictilisib		chemical drug				0.0483	CXCL8
nintedanib		chemical drug				0.0217	RND3
GSK690693		chemical drug				0.0324	EPHA2
pycnogenols		chemical drug				0.0164	CXCL8
IgG2a		complex				0.00223	CXCL8,PRDM1	48 (6)
Collagen type IV		complex				0.00584	PLAU,PLAUR	42 (9)
Hnp alpha		group				0.0164	CXCL8
7S NGF		complex				0.0271	CLU
CSF		group				0.0271	MCL1
Mucin		group				0.0271	CXCL8
Pik3r		group				0.0271	CXCL8
ICAM1		transmembrane receptor				0.0285	CXCL2,HES1
SRA1		transcription regulator				0.000199	CCL20,HES1,TMPRSS2
resolvin D1		chemical - endogenous mammalian				0.0149	CXCL2,CXCL8
RBM5		other				0.0253	ANXA1,MCL1
MAP2K4		kinase				0.0403	CXCL8,PLAU
PLP1		other				0.0166	CCL20,CXCL2
VWF		other				0.0483	HES1
PMF1/PMF1-BGLAP		transcription regulator				0.00548	SAT1
ASCL2		transcription regulator				0.0377	CTSD
FLII		other				0.000177	CLDN1,CXCL8
MEIS2		transcription regulator				0.0324	CDKN2B
PF-562271		chemical drug				0.00548	MCL1
MAX		transcription regulator				0.013	CDKN2B,FBXO32,KLF6
baicalin		chemical - endogenous non-mammalian				0.00246	CCL20,CXCL8,HES1
SRT1720		chemical drug				0.0377	CXCL8
AZD8055		chemical drug				0.00105	MCL1,SQSTM1	21 (3)
IRS1		enzyme				0.0354	CDKN2B,FBXO32,LDLR
buparlisib		chemical drug				0.0324	MCL1
idelalisib		chemical drug				0.0324	MCL1
IER3		other				0.0377	MCL1
NR1H3		ligand-dependent nuclear receptor				0.00804	CD55,CXCL2,DHRS9,LDLR,PLAU	34 (7)
CASP1		peptidase				0.0166	CXCL2,RIPK2
clusterin antisense oligonucleotide		biologic drug				0.0109	CLU
FANCG		other				0.00548	HES1
ABCC1		transporter				0.043	CYBA
SH3GLB1		enzyme				2.98e-05	MCL1,SQSTM1
TIRAP		other				0.0125	CXCL2,CXCL8
NCOR2		transcription regulator				0.0391	CXCL8,HBEGF
SF3B1		other				0.0217	MCL1
ITGB2		transmembrane receptor				0.0285	CXCL2,HES1
TSLP		cytokine				0.0184	CXCL8,SLPI
TNFRSF1B		transmembrane receptor				0.00259	CXCL2,CXCL8,SAA1,TNFAIP3	49 (15)
PRKCE		kinase				0.00906	CD55,CXCL8,LDLR
E2F5		transcription regulator				0.00823	DUSP10,SERPINB2
TFAP2A		transcription regulator				0.0025	ANXA1,CXCL2,PLAU,PLAUR	57 (7)
hexachlorobenzene		chemical toxicant				0.00379	ANXA1,CLU,S100A10
MEDI-547		biologic drug				0.00548	EPHA2
PGF		growth factor				0.0213	CCL20,CXCL8
RBBP5		transcription regulator				0.0217	CTSD
FANCL		enzyme				0.00548	HES1
PF-4691502		chemical drug				0.0109	PMAIP1
Cdk		group				0.0141	CXCL2,CXCL8
GSK0660		chemical reagent				0.0217	FBXO32
IL10RB		transmembrane receptor				0.00105	CXCL8,SAA1
HDAC10		transcription regulator				0.043	SQSTM1
GPC3		other				0.0164	LDLR
HSPB1		other				0.00956	CXCL2,CXCL8	33 (7)
VHL		transcription regulator				0.0404	CDKN1C,CLDN4,PMAIP1
CXCL8	0.541	cytokine				0.01	ANXA1,CXCL2,CXCL8
PRKD2		kinase				0.0324	CXCL8
FANCF		other				0.0109	HES1
SMAD2		transcription regulator				0.0154	CCL20,CDKN2B,HES1
FANCA		other				0.043	HES1
GMNN		transcription regulator				0.0107	DUSP5,EPHA2,TXNRD1
DAPK1		kinase				0.0164	CXCL8
NOTCH4		transcription regulator				0.00956	HES1,HES5
CHD1		enzyme				0.00384	CCL20,CXCL2
LATS1		kinase				0.00956	ALDH1A3,CLDN4
SCARB1		transporter				0.00246	CXCL2,FBXO32,LDLR
UNC5B		transmembrane receptor				0.0483	CXCL2
NOD1		other				0.00479	CXCL2,CXCL8	51 (19)
USF1		transcription regulator				0.00103	FBXO32,IGFBP3,LDLR,TNFAIP3
TNFSF12		cytokine				0.0201	CXCL2,CXCL8,FBXO32
ATP1A1		transporter				0.0109	LDLR
GNA14		enzyme				2.78e-06	CXCL8,DUSP5,HBEGF,KLF6,MAP3K8,PLAUR	8 (2)
NRF1		transcription regulator				0.00647	CCL20,CLDN1,CXCL8
REV1		enzyme				0.0377	PMAIP1
HSPB2		other				0.0324	CXCL8
MMP10		peptidase				0.0109	CXCL2
WNT1		cytokine				0.0361	HES1,HES5,NCK1
ITGA5		transmembrane receptor				0.0296	PLAU,PLAUR
JUNB		transcription regulator				1.02e-05	CLU,CXCL2,HES1,PLAU,PLAUR,SERPINB2,SPRR1B	63 (15)
PCSK9		peptidase				0.00299	LDLR,SQSTM1	43 (7)
GLRX		enzyme				0.0483	CXCL2
TPR		other				0.0324	CXCL8
IL11		cytokine				0.0416	CXCL8,EZR
CBLB		enzyme				0.0026	FBXO32,SQSTM1
SMAD1		transcription regulator				0.0253	CDKN2B,CXCL2
DLL1		enzyme				0.011	HES1,HES5
PHB2		transcription regulator				0.00384	AREG,CDKN1C
MEFV		other				0.0324	CXCL8
SLC25A4		transporter				0.043	MCL1
SLC18A2		transporter				0.0483	DYNLL1
TDP2		transcription regulator				0.0271	TMPRSS2
FGF13		growth factor				0.0324	HSPA6
ZNF224		transcription regulator				0.0109	TNFAIP3
TRG		other				0.0483	AREG
ARHGDIG		other				0.0043	ANXA1,MARCKS
CELA2A		peptidase				0.0217	SLPI
ADD3		other				0.00548	DSG3
ZFP36		transcription regulator				0.00153	CXCL2,PLAU,PLAUR,PRDM1	52 (10)
AGR2		other				0.0377	AREG
GRK6		kinase				0.0324	MCL1
ITGAV		transmembrane receptor				0.0141	LDLR,PLAU
PSMB9		peptidase				0.0483	TNFAIP3
AHSG		other				0.0271	CXCL8
CDK9		kinase				0.00342	CXCL2,CXCL8,TNFAIP3	23 (6)
AIMP1		cytokine				0.00299	CXCL2,CXCL8	37 (7)
TAF4		transcription regulator				0.00186	AREG,CLDN1,HBEGF,MAFF
ETV4		transcription regulator				0.0166	B4GALT5,CXCL8
PLA2G1B		enzyme				0.0483	CXCL8
HABP2		peptidase				0.0217	CXCL8
CAT		enzyme				0.00342	CXCL8,MCL1,PMAIP1	71 (24)
GPER1		G-protein coupled receptor				0.0403	DUSP5,TNFAIP3
SERPINA3		other				0.0377	LDLR
GLI3		transcription regulator				0.007	DUSP5,NFKBIZ,TNFAIP3
TNIP2		other				0.00548	MAP3K8
POU2F3		transcription regulator				0.0217	SPRR2A
TNFAIP3	0.325	enzyme				0.00218	CCL20,CXCL8,TNFAIP3	44 (14)
IL1R1		transmembrane receptor				0.00459	CXCL2,CXCL8,SAA1	52 (14)
FSHR		G-protein coupled receptor				0.0331	CD55,IGFBP3
MED7		transcription regulator				0.00548	TNFAIP3
MYOCD		transcription regulator				0.0134	ACE2,FBXO32,SERPINB5
MSTN		growth factor				0.0342	FBXO32,IGFBP3
ITGB1		transmembrane receptor				0.00724	CXCL8,PLAU,PLAUR,TNFAIP3	74 (23)
G0S2		other				0.0217	HSPD1
LATS2		kinase				0.0166	ALDH1A3,CLDN4
KHSRP		enzyme				0.0483	LDLR
POU2F1		transcription regulator				0.000545	CD55,CXCL8,SAA1,TMPRSS2,TNFAIP3
PDGF (family)		group				0.0483	HSPD1
RXRB		ligand-dependent nuclear receptor				0.00728	CCL20,CRYAB,HBEGF
LUCAT1		other				0.0271	CDKN1C
entolimod		biologic drug				0.0324	CXCL2
C3AR1		G-protein coupled receptor				0.0274	CD55,CXCL8
PRLH		cytokine				0.0377	CXCL8
ACOX1		enzyme				0.0456	KLF6,NUPR1,SQSTM1
resolvin D2		chemical - endogenous mammalian				0.00699	CXCL8,TICAM1
GSTM1		enzyme				0.0109	CXCL8
TANK		other				0.00109	CXCL2,CXCL8,NFKBIZ	43 (16)
FGF3		growth factor				0.0483	PLAU
ADAM17		peptidase				4.75e-05	AREG,CXCL2,CXCL8,HES1,SAA1	57 (18)
TRAF2		enzyme				0.0107	CXCL2,CXCL8,TNFAIP3
CTNND1		other				0.0483	CXCL8
LRP8		transmembrane receptor				0.0271	CLU
PHLPP1		enzyme				0.00384	CXCL2,MCL1	48 (7)
OSMR		transmembrane receptor				0.0468	C15orf48,CXCL2
TSC22D3		transcription regulator				0.0319	ANXA1,CXCL8
CD33		other				0.043	CXCL8
PMAIP1	0.286	other				0.0109	MCL1
S100a7a		other				0.043	CXCL8
TTN		kinase				0.043	CRYAB
PI3		other				0.0483	CXCL8
IL3		cytokine				0.0115	AREG,CXCL8,HBEGF,MCL1,SERPINB2,ZFAND5
CALU		other				0.0109	GDF15
Pzp		other				0.0324	LDLR
CD24		other				2.9e-05	CXCL8,DUSP5,GDF15,ISG20,PLAU,TFPI2	43 (7)
SP100		transcription regulator				0.00584	HSPA6,PLAU	6 (2)
KSR2		kinase				0.00548	CXCL8
SLPI	0.302	other				0.00823	IGFBP3,MCL1
ELAVL1		other				0.0265	CLDN1,PLCG2,SAT1,SQSTM1
BCL2L11		other				0.00823	CXCL2,MCL1	39 (7)
ARHGAP31		other				0.0141	GDF15,OCLN
COMMD3-BMI1		transcription regulator				0.0243	CCL20,CDKN2B
TGIF1		transcription regulator				0.0034	CXCL2,CXCL8
BCL2L12		other				0.0324	CRYAB
RAX		transcription regulator				0.0377	HES1
EIF3E		other				0.0203	PLAU,SAA1
LAMA1		other				0.0109	PLAU
PTK2		kinase				0.00398	LDLR,OCLN,SERPINB1
FOXP3		transcription regulator				0.0201	ANXA1,PRDM1,TNFAIP3
CXCR1		G-protein coupled receptor				0.043	CXCL8
CDK5R1		kinase				0.00531	CXCL8,PMAIP1	24 (4)
CLTB		other				0.00548	LDLR
SIAH2		transcription regulator				0.0117	TMPRSS2,TP53BP2
LTBR		transmembrane receptor				0.0296	CCL20,CLU
LY96		transmembrane receptor				0.0034	CXCL2,CXCL8	47 (13)
MAP3K3		kinase				0.0076	CXCL8,TNFAIP3	49 (17)
SERPINA1		other				0.00205	CXCL8,LDLR,MCL1	45 (9)
GFI1		transcription regulator				0.0488	CXCL8,MAFF,RIPK2
PIAS2		transcription regulator				0.00159	CDKN2B,LDLR
CLDN6		other				0.0103	CLDN1,CLDN4
TERT		enzyme				0.0426	ALDH1A3,CXCL8,SERPINB2
PYCARD		transcription regulator				0.00641	CXCL8,DUSP10
PRKCI		kinase				0.000585	CLDN4,CXCL2,EZR
TLN1		other				0.0271	MCL1
mir-622		microRNA				0.0109	PLAUR
miR-17-5p (and other miRNAs w/seed AAAGUGC)		mature microRNA				0.0455	CXCL8,ITGB8
miR-515-3p (and other miRNAs w/seed AGUGCCU)		mature microRNA				0.0164	BTG1
mir-223		microRNA				0.0368	C15orf48,EMP1,SERPINB2
mir-190		microRNA				0.0271	CLDN1
mir-1		microRNA				0.0243	CXCL8,FBXO32,HSPD1
miR-219a-5p (and other miRNAs w/seed GAUUGUC)		mature microRNA				0.0324	PLCG2
miR-511-5p (miRNAs w/seed UGUCUUU)		mature microRNA				0.0377	CXCL8
mir-488		microRNA				0.0271	CXCL8
mir-29		microRNA				0.0126	CLDN1,MCL1,TNFAIP3
mir-368		microRNA				0.0164	HES5
miR-200b-3p (and other miRNAs w/seed AAUACUG)		mature microRNA				0.0243	ACE2,MARCKS
mir-181		microRNA				0.00438	CXCL8,KLF6,MCL1
miR-370-3p (and other miRNAs w/seed CCUGCUG)		mature microRNA				0.0217	MAP3K8
miR-133a-3p (and other miRNAs w/seed UUGGUCC)		mature microRNA				0.011	MALAT1,MCL1
miR-31-5p (and other miRNAs w/seed GGCAAGA)		mature microRNA				0.00584	CXCL8,KRT17
miR-127-3p (miRNAs w/seed CGGAUCC)		mature microRNA				0.0217	PRDM1
miR-193a-3p (and other miRNAs w/seed ACUGGCC)		mature microRNA				0.00159	MCL1,PLAU
mir-193		microRNA				0.0133	MCL1,PLAU
mir-204		microRNA				0.00342	CXCL2,CXCL8,MCL1	40 (7)
mir-320		microRNA				0.0377	MCL1
miR-153-3p (miRNAs w/seed UGCAUAG)		mature microRNA				0.0164	MCL1
mir-153		microRNA				0.0109	MCL1
miR-331-5p (and other miRNAs w/seed UAGGUAU)		mature microRNA				0.00548	PLAUR
miR-331-3p (miRNAs w/seed CCCCUGG)		mature microRNA				0.0217	PLAUR
mir-331		microRNA				0.0109	PLAUR
mir-766		microRNA				0.0164	CXCL8
miR-616-3p (miRNAs w/seed GUCAUUG)		mature microRNA				0.00548	TFPI2
miR-23a-3p (and other miRNAs w/seed UCACAUU)		mature microRNA				0.000199	FBXO32,HES1,PLAU
miR-199a-5p (and other miRNAs w/seed CCAGUGU)		mature microRNA				0.00785	GPRC5A,KRT17,TMPRSS2
mir-182		microRNA				0.0319	MALAT1,SQSTM1
mir-873		microRNA				0.0483	TNFAIP3
miR-4728-3p (miRNAs w/seed AUGCUGA)		mature microRNA				0.0109	PMAIP1
MIR4728		microRNA				0.0109	PMAIP1
miR-292b-5p (and other miRNAs w/seed CUCAAAA)		mature microRNA				0.0271	BTG1
mir-920		microRNA				0.0109	CXCL8
mir-1301		microRNA				0.00548	KLF6
mir-224		microRNA				0.0483	SERPINB5
LPL		enzyme				0.0354	CXCL8,LDLR
TLR2		transmembrane receptor				0.0211	CXCL2,CXCL8,FBXO32,SQSTM1
MTM1		phosphatase				0.000146	FBXO32,NEDD4L,ZFAND5
BMI1		transcription regulator				0.0495	CDKN2B,SERPINB5
ACLY		enzyme				0.043	PRDM1
PRTN3		peptidase				0.043	CXCL8
CHEK2		kinase				0.0034	OCLN,TP53BP2
AMBP		transporter				0.0013	CXCL2,PLAU	45 (12)
CBFA2T2		transcription regulator				0.0217	HES1
ATG16L1		enzyme				0.00105	CXCL2,SQSTM1
DICER1		enzyme				0.00606	CDKN2B,CXCL8,HES1,PLAU,SERPINB2,TM4SF1	58 (8)
levetiracetam		chemical drug				0.043	OCLN
RIPK4		kinase				0.0271	GRHL3
NOTCH3		transcription regulator				0.00438	CDKN1C,HES1,HES5
CD14		transmembrane receptor				0.00398	CXCL2,CXCL8,TNFAIP3	47 (14)
BTG3		other				0.0109	KDM6B
IRAK4		kinase				4.45e-06	CCL20,CXCL2,CXCL8,MAP3K8,NFKBIZ,TNFAIP3	46 (17)
HOXB9		transcription regulator				0.0043	AREG,CXCL8
SUZ12		enzyme				0.000925	FBXO32,IGFBP3,KRT17,LITAF,PLAU
MTBP		other				0.043	CDKN2B
BAZ1A		other				0.0109	IGFBP3
MYT1		transcription regulator				0.00384	DAPP1,TM4SF1
TWIST2		transcription regulator				0.0184	DUSP5,KLF6
MBD2		transcription regulator				0.00572	CDKN2B,NUPR1,PLAU
ARNT		transcription regulator				0.0296	AREG,CLDN1,CTSD
LRPAP1		other				0.00823	CXCL8,LDLR	60 (12)
KRT14		other				5.49e-05	CXCL8,DSC2,DSG3,KRT17
PARP1		enzyme				0.00486	CXCL2,GDF15,HES1,TMPRSS2	43 (7)
RCE1		peptidase				0.0213	CRYAB,HBEGF
HDAC3		transcription regulator				0.000196	CD55,CXCL2,CXCL8,PRDM1,TNNI2	56 (14)
PLCE1		enzyme				5.59e-05	CCL20,CXCL2,CXCL8	50 (14)
IL1R2		transmembrane receptor				2.57e-05	CCL20,CXCL2,CXCL8	55 (13)
FBXW7		enzyme				0.0442	FGFBP1,LDLR
KCNQ1		ion channel				0.0164	CDKN1C
PROS1		other				0.0271	CXCL8
salinomycin		chemical - endogenous non-mammalian				0.00105	MCL1,SQSTM1	21 (3)
ANXA2		other				0.0149	IGFBP3,S100A10
ibrutinib		chemical drug				0.00699	MCL1,PLCG2
TLE1		transcription regulator				0.00223	MCL1,NUPR1
THRB		ligand-dependent nuclear receptor				0.0184	CTSD,CXCL2,IGFBP3,LDLR,MACC1
EIF2S1		translation regulator				0.0342	MCL1,NUPR1
HSPB3		other				0.0164	CXCL8
ZEB1		transcription regulator				0.00844	CDKN2B,MAL2,PLAU
THBS2		other				0.000441	HES1,HES5
YBX1		transcription regulator				0.0154	CXCL2,IGFBP3,PMAIP1
PLAUR	0.538	transmembrane receptor				0.0213	PLAU,PLAUR
TSC22D1		transcription regulator				0.0377	CXCL8
FEM1A		transcription regulator				0.043	CXCL2
PIAS1		transcription regulator				0.0175	CXCL8,MCL1
PPARA		ligand-dependent nuclear receptor				0.0419	CYBA,DYNLL1,IGFBP3,OCLN,SAA1,SAT1
JUND		transcription regulator				5.55e-06	CLU,PLAU,PLAUR,SAT1,SERPINB2,SPRR1B	57 (9)
HS6ST1		enzyme				0.043	CXCL8
WIF1		other				0.0324	MALAT1
MAPK12		kinase				0.00641	ITGB8,MAP3K8
ETV5		transcription regulator				0.0167	CLDN1,CLDN4,LMO7
ETV1		transcription regulator				0.0076	PLAUR,TMPRSS2
FOXO4		transcription regulator				0.0227	CDKN2B,SERPINB1,ZFAND5
RBX1		enzyme				0.0377	MCL1
BCL2L1		other				0.0495	CXCL8,MCL1
MAPKAPK5		kinase				0.0271	TNFAIP3
LCN2		transporter				0.0126	CCL20,CXCL2,LDLR
UPF2		other				0.000645	CLU,SERPINB5,TNFAIP3
rigosertib		chemical drug				0.0271	MCL1
APR-246		chemical drug				0.0184	MCL1,PMAIP1
SGI 1776		chemical drug				0.0164	MCL1
abiraterone		chemical drug				0.0109	TMPRSS2
SOCS1		other				0.0433	CXCL2,CXCL8,ISG20
ZEB2		transcription regulator				0.0354	CDKN2B,PLCG2
RB1CC1		other				0.0019	ALDH1A3,CDKN2B	9 (2)
HEXIM1		transcription regulator				0.00823	ACE2,ANXA1
IL4I1		enzyme				0.0483	CXCL8
Ddx58		other				0.0217	CXCL8
DLC1		other				0.000614	CDKN2B,S100A10
H2AB3 (includes others)		other				0.00276	CDKN1C,DHRS9,SAA1
GH1		growth factor				0.0266	CLU,IGFBP3,LDLR
CHADL		other				0.011	CRYAB,IGFBP3
UGT2B17		enzyme				0.0483	TMPRSS2
PTGES3		enzyme				1.32e-05	CTSD,NUPR1,TM4SF1
CALM1 (includes others)		other				0.0217	TNFAIP3
PPP2R5C		other				0.00384	CXCL8,TNFAIP3	22 (5)
GNB2		enzyme				0.0175	PLAU,PRDM1
TLR5		transmembrane receptor				0.00118	CCL20,CXCL2,CXCL8	58 (20)
PPM1B		phosphatase				0.0377	HBEGF
FGF10		growth factor				0.00342	ANXA1,LDLR,LMO7
KCNMA1		ion channel				0.0377	CXCL8
PSMB1		peptidase				0.0271	SERPINB2
TRIM63		enzyme				0.0164	FBXO32
SUPT16H		transcription regulator				0.000381	DUSP5,PLAU,TNNI2
RBM4		other				0.0164	MCL1
GLI2		transcription regulator				0.00287	CLU,CXCL2,KRT17,SPRR2A
CAV1		transmembrane receptor				0.00819	CTSD,NEDD4L,OCLN,WFDC2
LNX2		other				0.00159	HES1,HES5
SERPINF1		other				0.000271	CRYAB,CXCL8,CYBA,OCLN	47 (9)
TRIB3		kinase				0.00956	GDF15,PMAIP1	48 (8)
CST7		other				0.0109	SQSTM1
NR4A2		ligand-dependent nuclear receptor				0.01	AREG,CCL20,CXCL8
KSR1		kinase				0.043	CDKN2B
IL36G		cytokine				0.0076	CCL20,CXCL8	45 (14)
NCOA3		transcription regulator				0.013	HES1,HES5,IGFBP3
PIAS4		transcription regulator				0.0026	CXCL2,ITGB8
GALR1		G-protein coupled receptor				0.0217	CDKN1C
FOXM1		transcription regulator				0.00724	ACE2,ANXA1,PLAUR,SQSTM1
RNF111		enzyme				0.0324	CDKN2B
TLE4		transcription regulator				0.0164	PRDM1
SOX1		transcription regulator				0.000698	DUSP5,EPHA2,HES1,TXNRD1
NR1I3		ligand-dependent nuclear receptor				0.0221	MAFF,SAT1,TMPRSS2
ERN1		kinase				0.00743	CXCL2,MCL1,SERPINB2,TMPRSS2	31 (7)
ARRB2		other				0.0166	CXCL2,NFKBIZ
PTX3		other				0.0117	CXCL2,CXCL8
BCL6		transcription regulator				0.0317	KLF6,LDLR,LITAF,PRDM1
HOXB5		transcription regulator				0.0013	PLAU,PLAUR
MECP2		transcription regulator				0.00543	ANXA1,CDKN2B,IGFBP3,TFPI2
GNA12		enzyme				0.00906	CXCL8,EZR,TXNRD1	20 (3)
GPS2		transcription regulator				0.0429	CCL20,CXCL8
LDLR	0.333	transporter				0.0312	CD55,DHRS9,LDLR,PLAU
SOCS6		other				0.00584	CXCL2,HBEGF	33 (7)
CBX8		other				0.00299	CDKN2B,PRDM1
PIN1		enzyme				0.00971	CXCL8,HES1,MCL1	72 (18)
TNPO2		transporter				0.00548	CXCL8
SYK		kinase				0.0238	CXCL8,PLCG2,TFPI2
CRYAB	0.41	other				0.000476	BAG3,CRYAB,FBXO32
IFIH1		enzyme				0.00205	CXCL2,CXCL8,RND3	45 (14)
PRSS8		peptidase				0.0324	OCLN
APCS		other				0.043	LDLR
MEP1A		peptidase				0.0217	CXCL8
GATAD2B		transcription regulator				0.0109	CXCL8
SP3		transcription regulator				2.57e-05	CCL20,GDF15,IGFBP3,ITGB8,LDLR,PLAU,PLAUR,TXNRD1	60 (8)
VAV3		cytokine				0.0117	AREG,HBEGF
ATF3		transcription regulator				0.00259	LDLR,NFKBIZ,RIPK2,SERPINB5
TYMP		growth factor				0.00548	CXCL8
SELPLG		other				0.00169	CXCL2,CXCL8,PLAUR	23 (4)
ERP29		transporter				0.0483	OCLN
MYO6		other				0.0109	HES5
RAC1		enzyme				0.0266	CXCL8,MCL1,PLAUR
PFN1		other				0.0271	SQSTM1
TCF20		transcription regulator				0.0217	SQSTM1
MAPKAPK2		kinase				0.0391	CXCL8,PLAU
TPSD1		peptidase				0.0377	CXCL8
GZMA		peptidase				0.0164	CXCL8
EID2		other				0.0164	CDKN2B
NRAS		enzyme				0.0244	CDKN2B,CXCL2,MCL1,PLAU
LPA		other				0.000816	CXCL8,SERPINB2
RAC2		enzyme				0.0243	ANXA1,SLPI
TLL1		peptidase				0.00548	IGFBP3
OGG1		enzyme				0.0019	CCL20,CXCL2
JAG2		growth factor				0.0193	CCL20,HES1
CTSB		peptidase				0.00956	CXCL2,PLAUR	32 (6)
NRG2		growth factor				0.0495	HES1,MCL1
HEYL		transcription regulator				0.043	TMPRSS2
FCGR2A		transmembrane receptor				0.011	CXCL2,CXCL8
ZNF410		transcription regulator				0.0109	SERPINB2
OTUD7B		peptidase				0.0324	CXCL8
MYOD1		transcription regulator				0.0483	CDKN1C,CRYAB,KLF6,TNNI2
IL1RAP		transmembrane receptor				0.00384	CCL20,CXCL8	44 (13)
MAP3K14		kinase				0.00938	CXCL2,CXCL8,TNFAIP3	40 (14)
HDAC2		transcription regulator				0.000956	CXCL8,ITGB8,PLAU,SQSTM1,TNNI2
DLL3		other				0.000177	HES1,HES5
IGFBP2		other				0.00292	GDF15,IGFBP3,MALAT1
S100A4		other				0.00158	OCLN,PLAU,SAA1	40 (7)
PTAFR		G-protein coupled receptor				0.00641	CXCL2,CXCL8	33 (7)
HSPB6		other				0.0217	CXCL8
PEBP1		other				0.0222	CCL20,CXCL2
IGFBP4		other				0.0377	IGFBP3
CKS1B		kinase				0.0377	CXCL8
MAP2K7		kinase				0.000271	CXCL8,LMO7,PLAU,TFPI2	58 (7)
TERC		other				0.0158	CLU,NUPR1
sulfurbutylether-beta-cyclodextrin		chemical reagent				0.0164	LDLR
MARK2		kinase				0.0141	CXCL2,NFKBIZ
C3		peptidase				0.00647	CD55,CXCL2,CXCL8	44 (11)
SRPK1		kinase				0.0324	MCL1
INSIG1		other				0.0191	CXCL2,LDLR,NFKBIZ
ACVRL1		kinase				4.42e-05	CXCL8,GDF15,PLAU,PLAUR
PROK1		growth factor				0.000614	CXCL8,MCL1	56 (15)
MAFK		transcription regulator				0.00584	PRDM1,TXNRD1
IL32		cytokine				0.0391	CXCL8,MCL1
PPP2R2A		phosphatase				0.0271	SAT1
BMP1		peptidase				0.0164	IGFBP3
ACSL4		enzyme				0.0379	CDKN2B,SAT1
RARB		ligand-dependent nuclear receptor				9.7e-05	CDKN2B,CRYAB,CXCL2,CXCL8,EZR,IGFBP3	49 (11)
TADA3		transcription regulator				0.0324	CTSD
FANCC		other				0.000564	GDF15,HES1,IGFBP3,RND3
MITF		transcription regulator				0.0422	CXCL8,FBXO32,HES1,SLC19A2
SNCA		enzyme				0.0335	EZR,HES1,HES5,LMO7,SERPINB1
OCLN	0.265	other				0.043	CLDN1
IRF1		transcription regulator				0.0193	CCL20,CXCL2,CXCL8,SLPI
DNAJA3		other				0.0324	CXCL8
CALCB		other				0.043	CXCL8
LCAT		enzyme				0.0076	CLU,LDLR
PRB1/PRB2		other				0.00548	SERPINB2
PANDAR		other				0.0483	PMAIP1
NOTCH2NLA/NOTCH2NLB		other				0.00548	HES1
CRT-0066101		chemical - kinase inhibitor				0.0164	CXCL8
nilvadipine		chemical drug				0.00956	CRYAB,SDCBP
MTA1		transcription regulator				0.000128	CDKN1C,EMP1,EPHA2,SERPINB1
DIAPH1		other				0.0483	CDKN2B
RPS3		enzyme				0.0271	CXCL8
gedatolisib		chemical drug				0.0109	CXCL8
venetoclax		chemical drug				0.00548	MCL1
AGTR1		G-protein coupled receptor				0.0213	ACE2,CYBA
CDX2		transcription regulator				0.00135	CLDN1,CLU,DHRS9,EZR,PRDM1
WDR77		transcription regulator				0.0076	SAA1,SERPINB5
SOS1		other				0.0217	PLAU
IL25		cytokine				0.0468	CXCL8,OCLN
CCL22		cytokine				0.0271	CXCL2
HNRNPA2B1		other				0.0472	CLDN1,GDF15,TFPI2
APOE		transporter				0.035	CLU,CTSD,HSPD1,LDLR,PLAU
NKX3-1		transcription regulator				0.0354	IGFBP3,TMPRSS2
MAP2K6		kinase				0.000812	CRYAB,CXCL8,LDLR,PLAU	64 (19)
ATF7		transcription regulator				0.000816	DUSP10,DUSP5	21 (3)
LPAR2		G-protein coupled receptor				0.0377	CXCL8
NLRP12		other				0.0166	CXCL2,CXCL8
CD160		transmembrane receptor				0.0483	MCL1
MAML3		transcription regulator				2.98e-05	HES1,HES5
NFKBIZ	0.275	transcription regulator				0.00823	CCL20,CXCL8	39 (10)
MIB1		enzyme				0.000614	HES1,HES5
SLC9A1		ion channel				0.0377	CXCL8
CARD14		other				0.0324	CXCL2
CCL15		cytokine				0.0324	CXCL8
ADORA2B		G-protein coupled receptor				0.0184	CXCL2,CXCL8
ATF4		transcription regulator				0.00206	AREG,GDF15,MCL1,NUPR1,PMAIP1
MAP3K8	0.26	kinase				0.00963	CCL20,CXCL2,CXCL8,TICAM1	59 (22)
FHL2		transcription regulator				0.00292	CTSD,CXCL8,OCLN
IL12B		cytokine				0.00418	CXCL8,DUSP5,MAP3K8	44 (11)
APC		enzyme				0.000865	CD55,CLU,CXCL2,DHRS9,HES1
PTPN11		phosphatase				0.00938	CXCL8,MCL1,PLAUR	72 (22)
CLTC		other				0.043	PMAIP1
IL36RN		cytokine				0.0217	CXCL8
HES7		transcription regulator				0.0109	HES1
SELP		transmembrane receptor				0.000849	CXCL2,CXCL8,PLAUR	47 (12)
CD276		other				0.043	CXCL8
LSS		enzyme				0.0164	LDLR
SFTPA1		transporter				0.00938	CXCL2,HBEGF,HSPA6
NFKBIB		transcription regulator				0.00325	CXCL2,CXCL8,PLAU	54 (16)
CFH		other				0.0324	CXCL2
CLIC4		ion channel				0.0377	CXCL2
BTK		kinase				0.026	CXCL8,EMP1,ISG20
MEF2C		transcription regulator				0.0368	ACE2,CXCL2,TNNI2
ITGAX		transmembrane receptor				0.0217	CXCL8
WBP1		other				0.00548	MCL1
ERG		transcription regulator				0.00582	CD59,CXCL8,PLAU,PLAUR,TMPRSS2	51 (12)
MSI1		other				0.043	HES1
SPARC		other				0.0232	CLDN1,CLDN4,HES1
EREG		growth factor				0.000123	AREG,CXCL2,HBEGF	33 (7)
INSR		kinase				0.0232	AREG,HBEGF,HSPD1,SAT1,SERPINB1,ZFAND5
IBTK		other				0.0109	SQSTM1
CLDN4	0.256	transmembrane receptor				0.0164	CLDN1
ECSIT		transcription regulator				0.000427	CXCL8,PLAUR,TNFAIP3	57 (7)
KPNB1		transporter				0.0164	PMAIP1
SENP6		peptidase				0.0271	CXCL8
NOTCH2		transcription regulator				0.0274	HES1,HES5
MAP3K10		kinase				0.043	CXCL8
CCN3		growth factor				0.00641	HES1,HES5
ST6GAL1		enzyme				0.0483	CXCL8
FGF19		growth factor				0.0114	AREG,CXCL2,SLPI
GNB1		enzyme				0.0193	PLAU,PRDM1
NFKB2		transcription regulator				0.00938	CCL20,CXCL8,MCL1	57 (17)
SPIN1		other				0.0271	ALDH1A3
PRMT1		enzyme				0.0319	CLDN1,CXCL2
CEBPD		transcription regulator				0.00233	CCL20,CDKN1C,CLU,CXCL8	44 (7)
STK38		kinase				0.000441	CCL20,CXCL2	43 (14)
MED21		transcription regulator				0.00548	TNFAIP3
SOX21		transcription regulator				0.0164	HES5
C5AR1		G-protein coupled receptor				0.0048	CD55,CXCL2,CXCL8	52 (15)
CLU	-0.439	other				0.0125	CLU,CXCL8
COCH		other				0.0483	CXCL2
FABP5		transporter				0.00384	CXCL8,ISG20
FOSL2		transcription regulator				0.00342	CXCL8,SERPINB2,SPRR1B	21 (4)
GLIS1		transcription regulator				0.0483	SPRR1B
HOXA5		transcription regulator				0.0076	CXCL8,SAT1
IL18RAP		transmembrane receptor				0.0377	CXCL8
ACOD1		enzyme				0.0271	TNFAIP3
ITGB3		transmembrane receptor				0.007	LDLR,PLAU,PLAUR	48 (14)
MNT		transcription regulator				0.00479	FBXO32,KLF6
PLA2G2A		enzyme				0.0377	CXCL8
SIN3B		transcription regulator				0.000199	FBXO32,HES1,KLF6
SNAI2		transcription regulator				0.0482	CLDN1,OCLN
SOX3		transcription regulator				0.00971	DUSP5,EPHA2,TXNRD1
TLR1		transmembrane receptor				0.00531	CXCL8,TNFAIP3	62 (16)
TNKS		enzyme				0.0377	MCL1
SPEN		transcription regulator				0.0164	HES1
SASH1		other				0.007	ISG20,NFKBIZ,PELI1
CCHCR1		other				0.0109	KRT17
RSL1D1		other				0.00548	PLAU
Hsf4		transcription regulator				0.0109	CRYAB
GPR32		G-protein coupled receptor				0.0109	CXCL8
TMEM9B		other				0.0109	CXCL8
RPS6KA5		kinase				0.00641	CCL20,CDKN2B
ERBIN		other				0.0377	CDKN2B
ADCYAP1R1		G-protein coupled receptor				0.0377	DUSP5
PPP2R1A		phosphatase				0.043	MCL1
IL18BP		other				0.043	CXCL8
ABCA1		transporter				0.0264	ANXA1,LDLR
SSRP1		transcription regulator				0.000777	DUSP5,PLAU,TNNI2
NR2F1		ligand-dependent nuclear receptor				0.0193	GDF15,HES5
TNIP1		other				0.0213	CCL20,CXCL2
LMNB1		other				0.00325	CRYAB,HBEGF,LDLR
RIPK1		kinase				0.0264	CXCL2,CXCL8
SMPD1		enzyme				0.00292	CCL20,CXCL2,CXCL8	54 (14)
NDRG1		kinase				0.0175	CXCL2,CXCL8
IL22RA1		transmembrane receptor				1.32e-05	CCL20,CXCL8,HBEGF
PDCD4		other				0.00479	PLAU,PLAUR	69 (15)
ITSN1		other				0.0271	SPRR2A
FOXH1		transcription regulator				0.0217	ALDH1A3
LTB4R		G-protein coupled receptor				0.000529	CXCL2,CXCL8,LDLR	64 (14)
MVP		other				0.0026	CXCL2,CXCL8	33 (7)
UXT		transcription regulator				0.0133	CXCL8,TNFAIP3
KITLG		growth factor				0.000534	BTG1,CDKN2B,CLU,CXCL2,CXCL8,IGFBP3,LDLR	65 (18)
TAZ		enzyme				0.000248	ANXA1,KLF6,LDLR,PMAIP1,TFPI2
LRP1		transmembrane receptor				0.0296	CTSD,SQSTM1
SRD5A1		enzyme				0.0483	CLDN1
CDX1		transcription regulator				0.0331	CLDN1,CLU
FANCE		other				0.00548	HES1
YY1		transcription regulator				0.0205	CLU,CRYAB,LDLR,NFKBIZ,RND3
BID		other				0.00531	CTSD,CXCL8	50 (12)
IDR-1002		chemical reagent				0.000645	CCL20,CXCL2,CXCL8
ITGB1BP1		other				0.0377	HES5
ICMT		enzyme				0.0133	CRYAB,HBEGF
RTKN		other				0.0483	TNFAIP3
PDPK1		kinase				0.0141	CXCL8,SERPINB2
PTHLH		other				0.00728	CDKN2B,CXCL8,PLAU	60 (7)
LGALS3		other				0.00209	CLEC2B,CXCL2,PRDM1,SAA1	43 (7)
CDK5		kinase				0.000709	IGFBP3,PMAIP1,TNFAIP3	46 (8)
IL17RA		transmembrane receptor				0.000777	CCL20,CXCL2,CXCL8	65 (17)
ARID1A		transcription regulator				0.0125	ANXA1,HES1
CDK8		kinase				0.00584	CXCL2,CXCL8	46 (9)
SIN3A		transcription regulator				0.0455	FBXO32,KLF6
LPAR3		G-protein coupled receptor				0.0217	CXCL8
SLC6A2		transporter				0.0377	DYNLL1
RALA		enzyme				0.0026	PLAU,PLAUR	64 (12)
DACH1		transcription regulator				0.00137	CXCL8,IGFBP3,TNFAIP3	20 (3)
CREB3		transcription regulator				0.0043	ANXA1,TMPRSS2
ELANE		peptidase				0.00109	CXCL2,CXCL8,SLPI	52 (15)
PELI2		enzyme				0.000177	CXCL2,CXCL8	30 (7)
TIMP1		cytokine				0.000777	IGFBP3,PLAU,PLAUR	57 (7)
TBL1X		transcription regulator				0.043	CXCL2
mir-24		microRNA				0.0403	CDKN2B,PRDM1
mir-10		microRNA				0.0201	ALDH1A3,MCL1,PRDM1
ZAP70		kinase				0.00418	ANXA1,CYBA,PLCG2
GAST		other				0.00103	AREG,HBEGF,HES1,SERPINB2	59 (8)
ENTPD1		enzyme				0.00159	CXCL2,CXCL8	48 (12)
RGS16		enzyme				0.043	CDKN1C
IRAK3		kinase				0.011	CXCL2,TNFAIP3
BAG3	0.313	other				0.0019	CDKN2B,MCL1
3-hydroxydodecanoic acid		chemical - endogenous mammalian				0.0109	CXCL8
6-n-octylaminouracil		chemical - kinase inhibitor				0.0109	CXCL8
IRAK2		kinase				0.0034	CXCL2,CXCL8	46 (17)
MS4A1		other				0.0377	MCL1
ELF4		transcription regulator				0.000849	CXCL2,CXCL8,DUSP5
CXCL16		cytokine				0.043	CXCL8
HNRNPK		transcription regulator				0.0285	KDM6B,LDLR
TFPI2	-0.316	other				0.00699	AREG,CXCL2
IFNA2		cytokine				0.000391	ANXA1,BAG3,CDKN2B,HBEGF,HSPA6,ISG20,PMAIP1
PRKD1		kinase				0.0285	CXCL2,TNFAIP3
BCL10		transcription regulator				8.54e-05	CXCL2,CXCL8,TNFAIP3	44 (16)
GRN		growth factor				0.00641	CTSD,CXCL2
CBL		transcription regulator				0.0036	CDKN2B,CXCL2,SQSTM1
PAX3		transcription regulator				0.0233	ANXA1,CLU,TFPI2,ZFP36L2
SNW1		transcription regulator				0.0377	PLAU
DRD2		G-protein coupled receptor				0.0125	CRYAB,IGFBP3
MMP1		peptidase				0.00325	CXCL8,PLAU,SERPINB5	58 (16)
ZNF217		transcription regulator				0.00844	CDKN2B,GPRC5A,IGFBP3
WRN		enzyme				0.0324	CXCL8
PBX1		transcription regulator				0.0149	CDKN2B,PLAU
ATOH1		transcription regulator				0.00956	HES1,HES5
EIF2AK2		kinase				0.0167	CXCL8,ISG20,TNFAIP3
CCX771		chemical reagent				0.043	OCLN
HDAC1		transcription regulator				0.000684	CXCL8,HES1,PLAU,PMAIP1,SERPINB2,SQSTM1,TNNI2	71 (14)
CBLC		enzyme				0.0324	SQSTM1
ANXA1	0.529	enzyme				0.00147	ANXA1,CXCL2,PLAU	43 (7)
TERF2IP		other				0.00641	CXCL8,HS3ST1
alirocumab		biologic drug				0.0109	LDLR
capmatinib		chemical drug				0.0109	AREG
16:0 ceramide-1-phosphate		chemical - endogenous mammalian				0.00548	CXCL8
CLEC4E		other				0.0034	AREG,CXCL2
SPINT2		other				0.00223	CXCL2,PLAU
ST14		peptidase				0.0026	CXCL2,CXCL8	33 (7)
PAK1		kinase				0.000849	CTSD,HES1,OCLN
VTN		other				0.000709	PLAU,PLAUR,S100A10	43 (9)
AQP5		transporter				0.0324	OCLN
STAT5A		transcription regulator				3.22e-05	C15orf48,DUSP5,FGFBP1,GCNT3,GRHL3,MAL2,MCL1,PRDM1,TM4SF1
TOPBP1		other				0.00299	CDKN2B,IGFBP3
CLEC11A		growth factor				0.0366	ANXA1,SLPI
POU2AF1		transcription regulator				0.0403	PRDM1,S100A10
RARRES2		transmembrane receptor				0.00479	CD55,CXCL2
CITED2		transcription regulator				0.00181	CDKN2B,CXCL8,TNFAIP3	40 (10)
EPO		cytokine				0.0234	BTG1,GDF15,LDLR,MCL1,NUPR1
TCL1A		transcription regulator				0.013	CTSD,GDF15,MCL1
CNPY2		other				0.0164	LDLR
ARHGAP21		other				0.00169	CXCL2,ISG20,NFKBIZ
ERC1		other				0.0164	CXCL8
IL20RA		transmembrane receptor				0.0164	CXCL8
MYCL		transcription regulator				0.0271	HSPD1
NOX4		enzyme				0.0193	CXCL8,MCL1
SMARCD1		transcription regulator				0.0324	TMPRSS2
ERO1A		enzyme				0.0217	CXCL2
SPIB		transcription regulator				0.0111	KDM6B,KLF6,PRDM1
RBCK1		transcription regulator				0.043	TNFAIP3
BTC		growth factor				0.00299	CCL20,CXCL8	33 (7)
VAV2		transcription regulator				0.0125	AREG,HBEGF
CDKN1B		kinase				0.0272	B4GALT5,EPHA2,MCL1
IL7		cytokine				0.00879	CXCL2,DUSP5,MCL1,PMAIP1	64 (22)
CCL11		cytokine				0.0403	CXCL2,CXCL8
TFF3		other				0.000263	CD55,CLDN1,OCLN
CK-666		chemical reagent				0.0109	OCLN
Ptgs2os2		other				0.0377	PELI1
BHLHA15		transcription regulator				0.0034	CLU,NUPR1
PRDX6		enzyme				0.00548	PLAU
TFA-12		chemical reagent				2.98e-05	HES1,HES5
ATF5		transcription regulator				0.0013	MCL1,SAA1
TNFSF15		cytokine				0.0125	CXCL2,CXCL8
farnesyl transferase		complex				8.81e-06	CRYAB,HBEGF,KLF6	57 (5)
PIGA		enzyme				0.0109	CD59
PA2G4		transcription regulator				0.00223	GDF15,TMPRSS2
CASP8AP2		transcription regulator				0.0164	MCL1
SUV39H1		enzyme				0.00479	CDKN2B,SERPINB2
FLT3		kinase				0.0222	CYBA,MCL1
CCR5		G-protein coupled receptor				0.0222	CXCL2,SLPI
RAN		enzyme				0.0164	MCL1
PLAA		other				0.0271	CLU
DYSF		other				0.00938	ANXA1,CD55,CYBA
SB-1317		chemical drug				0.0109	MCL1
ELK1		transcription regulator				0.0442	MCL1,NUPR1
IFNLR1		transmembrane receptor				0.00205	CCL20,CXCL2,TNFAIP3
CCN1		other				0.00129	CXCL2,CXCL8,MCL1,PLAU	66 (18)
C7		other				0.0483	CXCL2
CREBBP		transcription regulator				0.00607	CD59,CXCL8,LDLR,MAP3K8,TMPRSS2,TNFAIP3,ZFP36L2	64 (14)
BAG1		other				0.00888	NEDD4L,PLAU
TFR2		transporter				0.0483	GDF15
NEDD9		other				0.0126	GDF15,MAL2,TENT5A
ADD1		other				0.0109	DSG3
ZBTB17		transcription regulator				0.00108	CDKN1C,CDKN2B,LDLR,PMAIP1
GNAQ		enzyme				0.000609	AREG,CXCL8,DUSP5,MAP3K8,PLAUR	65 (14)
HBB		transporter				0.0232	CXCL2,CXCL8
TMPRSS4		peptidase				0.0109	PLAU
CD300C		transmembrane receptor				0.0217	CXCL8
UGT2B15		enzyme				0.0483	TMPRSS2
BRMS1		transcription regulator				0.0483	PLAU
ACP1		phosphatase				0.0217	EPHA2
CUX1		transcription regulator				0.0442	MARCKS,OCLN
MT3		other				0.0164	SERPINB5
COL17A1		other				0.0109	CXCL8
Usp17la (includes others)		peptidase				0.00531	CCL20,CXCL8
Eda		other				0.0377	AREG
EDA		cytokine				0.043	AREG
CRIP2		other				0.0164	CXCL8
Muc4		other				0.0377	SLPI
RC3H1		enzyme				0.0103	CCL20,CXCL2
HIC1		transcription regulator				0.0442	CDKN1C,EPHA2
HMGB1		transcription regulator				0.0114	CCL20,CXCL2,CXCL8
HSPA1A/HSPA1B		enzyme				0.00223	CXCL2,CXCL8	46 (16)
Irgm1		other				0.0253	NUPR1,SQSTM1
Muc1		transmembrane receptor				0.0271	CXCL2
MUC1		other				0.00548	CXCL2,CXCL8,PLAU	63 (16)
OTX2		transcription regulator				0.0495	PRDM1,RDH10
PLN		transporter				0.0482	EZR,HES1
SRGN		other				0.0324	CLDN1
RBPJ		transcription regulator				0.0496	HES1,HES5,PRDM1
Paxip1		other				0.0324	ANXA1
PILRA		other				0.0377	CXCL2
BRD4		kinase				0.00112	CDKN2B,CXCL2,MCL1,PLAU,PRDM1	61 (10)
Il17d		cytokine				0.0109	CXCL8
IL17D		cytokine				0.0109	CXCL8
KLK5		peptidase				0.00384	CCL20,CXCL2
Map3k7		kinase				0.00621	HBEGF,ISG20,NFKBIZ
MAML2		transcription regulator				2.98e-05	HES1,HES5
NELFE		other				0.0483	CXCL8
HMGB2		transcription regulator				0.000381	CCL20,CXCL2,CXCL8
NKRF		transcription regulator				0.0164	CXCL8
H1-4		other				0.0271	HES5
TREM2		transmembrane receptor				0.00479	CXCL2,TNFAIP3
TIGAR		enzyme				0.0164	TNFAIP3
CYP4V2		enzyme				0.0217	SQSTM1
GIMAP1-GIMAP5		other				0.0164	HSPD1
1-[2,3-bis(furan-2-yl)quinoxalin-6-yl]-3-(4-bromophenyl)urea		chemical reagent				0.0217	MCL1
PBX2		transcription regulator				0.043	PLAU
PELP1		other				0.0309	CXCL8,SAA1,SLPI
PF4		cytokine				0.0166	CPM,CXCL8
WASF1		other				0.0164	EZR
KMT2A		transcription regulator				0.015	BAG3,DUSP10,KLF6
PPP2R5B		phosphatase				0.0271	SAT1
TAB1		enzyme				0.000645	CCL20,CXCL8,SAA1	68 (20)
RASA1		transporter				0.0324	PLAU
NBN		other				0.0217	CLU
NOC2L		transcription regulator				0.0217	PMAIP1
napabucasin		chemical drug				0.0482	CXCL8,PLAUR
BACH2		transcription regulator				0.0366	MCL1,PRDM1
MPT0E028		chemical drug				0.00548	MCL1
BRAF		kinase				0.0191	CXCL8,MCL1,RND3
NT157		chemical reagent				0.0217	CXCL8
HS6ST2		enzyme				0.0217	CXCL8
RAB4A		enzyme				0.0271	NEDD4L
TXN2		enzyme				0.0217	CYBA
IRF6		transcription regulator				0.00292	CXCL8,GRHL3,PLAU
TGFBR2		kinase				0.00494	CDKN2B,CLU,CRYAB,CXCL2,TMPRSS2	37 (8)
IL17F		cytokine				0.000925	CCL20,CXCL2,CXCL8	51 (15)
HPSE		enzyme				0.0019	PLAU,PLAUR	41 (10)
RHOC		enzyme				0.0377	CDKN1C
CNTFR		transmembrane receptor				0.0164	CXCL8
PTGES		enzyme				0.00438	ANXA1,CYBA,EZR
BCL11B		transcription regulator				0.0482	CXCL8,MAP3K8
PROX1		transcription regulator				0.00888	CDKN1C,TNNI2
NEDD4L	0.343	enzyme				0.0377	OCLN
DEK		transcription regulator				0.00105	CXCL8,MCL1
LILRB1		transmembrane receptor				0.00641	CXCL8,PRDM1
TNFRSF10B		transmembrane receptor				0.043	CXCL8
BCL2A1		other				0.0324	CXCL8
PIK3CD		kinase				0.0158	CXCL8,PRDM1
GADD45GIP1		other				0.043	HSPD1
TBL1XR1		transcription regulator				0.043	CXCL2
GNA15		enzyme				0.000399	CCL20,CRYAB,CXCL2,CXCL8,HES1	33 (7)
spliceostatin A		chemical reagent				0.00548	MCL1
TMP778		chemical reagent				0.0483	CCL20
histone deacetylase inhibitor		chemical drug				0.0175	IGFBP3,SERPINB5
PSENEN		peptidase				0.0377	HES5
WTAP		other				0.0217	AREG
CYCS		transporter				0.0164	PRDM1
FLT3LG		cytokine				0.0455	CXCL2,MCL1
SOD1		enzyme				0.0001	BAG3,CLU,CRYAB,DSG3,EZR,OCLN,SQSTM1,TNFAIP3	60 (7)
3,4-(methylenedioxy)cinnamic acid		chemical reagent				0.00548	MCL1
fenebrutinib		chemical drug				0.0324	MCL1
polyinosine-polycytidylic acid/polyethylenimine formulation		chemical reagent				0.0271	PMAIP1
thiocoraline		chemical reagent				0.0483	HES1
RK-24466		chemical - kinase inhibitor				0.0109	PLCG2
(E)-1-(2-nitrovinyl)naphthalene		chemical reagent				0.0164	SQSTM1
(E)-9-(2-nitrovinyl)anthracene		chemical reagent				0.0164	SQSTM1
sorafenib derivative SC-1		chemical reagent				0.0109	MCL1
mercaptosteroid 4		chemical reagent				0.0164	CCL20
mercaptosteroid 6		chemical reagent				0.0164	CCL20
MM-401		chemical reagent				0.043	KLF6
4-(4-(3-(4-trifluoromethoxy-phenyl)ureido)cyclohexyloxy)benzoic acid		chemical reagent				0.0217	SQSTM1
10-hydroxy-cis-12-octadecenoic acid		chemical reagent				0.0377	OCLN
15-E2-isoketal modified phosphatidylethanolamine		chemical reagent				0.0377	CXCL8
COG112 peptide		chemical reagent				0.0324	CXCL2
Immunoglobulin Lambda Light Chain		group				0.0377	PMAIP1
RB4		chemical reagent				0.00548	MCL1
RB3		chemical reagent				0.00548	MCL1
BAI		chemical - kinase inhibitor				0.0109	MCL1
metacept-1		chemical reagent				0.0109	CDKN2B
AS1842856		chemical reagent				0.000295	FBXO32,PLAU
J11-Cl		chemical reagent				0.00159	CCL20,CXCL2	33 (7)
caseamembrin C		chemical reagent				0.0109	MCL1
N6-carboxymethyl-lysine bovine serum albumin		chemical reagent				8.91e-05	CCL20,SERPINB2	11 (3)
SYK023		chemical reagent				0.0217	CDKN2B
meayamycin B		chemical reagent				0.00548	MCL1
gamma-secretase inhibitor XX		chemical reagent				0.0013	FBXO32,HES1
OSU-CG12		chemical reagent				0.0217	KLF6
SRT2183		chemical reagent				0.0217	LDLR
A-770041		chemical - kinase inhibitor				0.00548	PLCG2
BCL201		chemical drug				0.00548	MCL1
cyclic guanosine monophosphate-adenosine monophosphate		chemical - endogenous non-mammalian				0.0483	CXCL8
abrocitinib		chemical drug				0.0217	MCL1
KD025		chemical drug				0.0217	PRDM1
cyclooxygenase inhibitor		chemical drug				0.0217	GDF15
beractant		chemical drug				0.00548	CXCL8
sulfamethoxazole/trimethoprim		chemical drug				0.0271	CXCL8
green tea polyphenol		chemical drug				0.000849	ANXA1,IGFBP3,PLAU	19 (3)
asbestos		chemical toxicant				0.0483	CXCL8
superoxide		chemical - endogenous mammalian				0.0043	CLU,CYBA	38 (7)
niflumic acid		chemical drug				0.043	CXCL8
butylhydroxybutylnitrosamine		chemical toxicant				0.00105	AREG,HBEGF
herbimycin		chemical - kinase inhibitor				0.0285	CXCL8,PLAU
enzastaurin		chemical drug				0.0324	CXCL8
2-mercaptoacetate		chemical drug				0.000229	CXCL2,PLAU,S100A10	50 (11)
mevalonic acid		chemical - endogenous mammalian				0.0184	CD55,LDLR
bafilomycin		chemical - endogenous non-mammalian				0.0217	SQSTM1
chloropromazine		chemical drug				0.0222	FGFBP1,LDLR
halofuginone		chemical drug				0.0396	CD55,EMP1,IGFBP3
ozone		chemical toxicant				0.00956	CXCL2,CXCL8	47 (13)
diclofenac		chemical drug				0.0158	CLDN4,GDF15
thenoyltrifluoroacetone		chemical reagent				0.0377	CXCL8
carboxyamido-triazole		chemical drug				0.0217	BAG3
PX-12		chemical drug				0.0164	SAT1
Bay 11-7082		chemical - kinase inhibitor				0.00844	CXCL2,CXCL8,MCL1	60 (19)
dacarbazine		chemical drug				0.0377	CXCL8
mitoxantrone		chemical drug				0.00137	CXCL8,MCL1,PMAIP1	67 (12)
gemcitabine		chemical drug				0.0495	AREG,VMP1
LY379196		chemical - kinase inhibitor				0.0271	CD55
diquat		chemical toxicant				0.0377	TXNRD1
cantharidin		chemical drug				0.0019	BAG3,MCL1	7 (2)
benazepril		chemical drug				0.0483	OCLN
methylnitronitrosoguanidine		chemical toxicant				0.000529	BTG1,GDF15,PLAU
amiodarone		chemical drug				0.001	CXCL8,HSPD1,LDLR
EGTA acetoxymethyl ester		chemical reagent				0.000441	CXCL8,SERPINB2
lonidamine		chemical drug				0.0109	MCL1
gefitinib		chemical drug				5.74e-05	AREG,CXCL2,CXCL8,GCNT3,MAFF,PLAUR,SLPI	73 (18)
verapamil		chemical drug				0.00169	CD59,LDLR,S100A10
methyl methanesulfonate		chemical toxicant				0.00181	BTG1,CTSD,MCL1
perifosine		chemical drug				0.0377	MCL1
phenylacetate		chemical - endogenous mammalian				0.0217	SERPINB5
bryostatin 1		chemical drug				0.0149	AREG,CXCL8
compound 48/80		chemical reagent				0.0164	LDLR
mafosfamide		chemical drug				0.0164	MCL1
methoxyacetic acid		chemical toxicant				0.0164	SQSTM1
polyhydroxyethyl methacrylate		chemical reagent				0.0164	EZR
R59949		chemical - kinase inhibitor				0.043	CXCL8
impromidine		chemical drug				0.00548	LDLR
N-(3-oxododecanoyl)-homoserine lactone		chemical reagent				0.0026	CXCL2,CXCL8
marimastat		chemical drug				0.0217	HBEGF
enalapril		biologic drug				0.0036	ACE2,CLDN4,CLU
niacinamide		chemical - endogenous mammalian				0.013	CXCL8,MCL1,PMAIP1
ketamine		chemical drug				0.00641	CXCL8,KLF6	30 (5)
dimercaptopropanol		chemical drug				0.0377	CXCL2
CP 96345		chemical drug				0.0271	CXCL8
sorafenib		chemical drug				0.0193	CXCL8,MCL1
capsazepine		chemical toxicant				0.0483	CXCL8
prinaberel		chemical drug				0.0164	CXCL2
filipin		chemical - endogenous non-mammalian				0.0164	CXCL8
diphenyleneiodonium		chemical reagent				0.00438	CLDN4,CXCL2,CXCL8	60 (12)
AR-A014418		chemical reagent				0.0377	GDF15
raltitrexed		chemical drug				0.0483	SAT1
aminoglutethimide		chemical drug				0.0377	LDLR
chloroquine		chemical drug				0.00438	CTSD,CXCL8,SQSTM1	51 (16)
1,4-bis[2-(3,5-dichloropyridyloxy)]benzene		chemical toxicant				0.0278	MAFF,SAT1,TMPRSS2
pimagedine		chemical drug				0.0203	CXCL8,HBEGF
Pam3-Cys		chemical toxicant				0.0264	CXCL2,CXCL8
M344		chemical reagent				0.0213	CLU,CXCL8
tempol		chemical drug				0.00118	CXCL2,CXCL8,PLAUR	44 (14)
celecoxib		chemical drug				0.00514	CLDN4,GDF15,MCL1,RIPK2	67 (13)
methacholine		chemical drug				0.0164	SLPI
GW501516		chemical drug				0.0025	IGFBP3,SAA1,SERPINB2,SLPI
sulindac sulfone		chemical - endogenous mammalian				0.0483	SAT1
cimetidine		chemical drug				0.0271	GDF15
rolipram		chemical drug				0.0166	ANXA1,AREG
BB-2116		chemical - protease inhibitor				0.0164	HBEGF
aminooxyacetic acid		chemical reagent				0.0164	PMAIP1
Sb202190		chemical - kinase inhibitor				0.0361	CD55,CXCL8,LDLR
temozolomide		chemical drug				0.0243	CXCL8,PMAIP1
famotidine		chemical drug				0.0271	CXCL2
emricasan		chemical drug				0.0324	CXCL2
bicalutamide		chemical drug				0.00276	CLU,EZR,TMPRSS2
tipifarnib		chemical drug				0.0217	SQSTM1
ascomycin		chemical reagent				0.0217	CXCL8
amphetamine		chemical drug				0.00129	DSG3,EZR,OCLN,TNFAIP3
naphthalene		chemical toxicant				0.0324	DSG3
sulforafan		chemical drug				0.00819	CXCL8,KRT17,SQSTM1,TXNRD1	11 (2)
pustulan		chemical reagent				0.00548	CXCL8
trichloroacetic acid		chemical drug				0.00548	MCL1
PD 153035		chemical drug				0.00584	CXCL8,MCL1	62 (13)
lansoprazole		chemical drug				0.0217	CXCL8
pioglitazone		chemical drug				0.0147	ACE2,CXCL8,LDLR,SERPINB5
SD-282		chemical - kinase inhibitor				0.0271	CXCL8
clopidogrel		chemical drug				0.00673	DUSP10,NUPR1,PMAIP1
lapatinib		chemical drug				0.00159	AREG,HBEGF	33 (7)
n-nitrosomethylbenzylamine		chemical toxicant				0.00689	CLDN1,DUSP5,FGFBP1,MCL1
anethole		chemical - endogenous non-mammalian				0.0377	PLAU
sulindac sulfide		chemical drug				0.000628	DYNLL1,GDF15,PLAU,SERPINB5
zafirlukast		chemical drug				0.0109	CXCL8
cibacron blue F 3GA		chemical reagent				0.0164	CXCL8
Trolox C		chemical drug				0.0013	CXCL8,MCL1	61 (14)
dimaprit		chemical drug				0.0271	LDLR
L-threo-safingol		chemical drug				0.00548	CXCL8
azoxymethane		chemical toxicant				0.0442	CXCL2,IGFBP3
ranitidine		chemical drug				0.0271	CXCL2
clomiphene		chemical drug				0.0217	LDLR
roquinimex		chemical reagent				0.00548	SERPINB2
desethylamiodarone		chemical - endogenous mammalian				0.0109	CXCL8
gliotoxin		chemical toxicant				0.0377	CCL20
SC-58125		chemical drug				0.043	GDF15
rifampin		chemical drug				0.0496	CD59,CRYAB,SERPINB1
ritonavir		chemical drug				0.00112	CD59,CRYAB,CXCL8,FGFBP1,LDLR
telmisartan		chemical drug				0.0379	ACE2,OCLN
alpha-methylhydrocinnamic acid		chemical - endogenous mammalian				0.0217	MCL1
methylselenic acid		chemical reagent				1.35e-09	CDKN1C,CLU,DUSP10,DYNLL1,GDF15,MCL1,NEDD4L,RND3,SAT1,SERPINB5,TMPRSS2,TNFAIP3,ZNF165	23 (3)
BIBX1522		chemical - kinase inhibitor				0.0109	CXCL8
imiquimod		chemical drug				0.0163	CXCL2,CXCL8,ISG20
entinostat		chemical drug				0.00621	IGFBP3,MCL1,PMAIP1	70 (17)
thalidomide		chemical drug				0.00118	CXCL8,GDF15,PLAUR	53 (13)
methotrexate		chemical drug				0.0112	CXCL8,DUSP10,IGFBP3,OCLN,ZBTB43
pyridoxamine		chemical - endogenous mammalian				0.0324	CXCL8
PD 168393		chemical - kinase inhibitor				0.00105	CXCL8,MCL1	51 (9)
tranexamic acid		chemical drug				0.0271	PLAU
GW3965		chemical reagent				0.029	CXCL8,DHRS9,LDLR
carboplatin		chemical drug				0.00342	CLDN4,CLU,PMAIP1
ethacrynic acid		chemical drug				0.0271	MCL1
RWJ 67657		chemical - kinase inhibitor				0.0377	CXCL8
PD173955		chemical - kinase inhibitor				0.00548	PLAUR
pentamidine		chemical drug				0.0217	MCL1
MALP-2s		chemical reagent				0.0103	CXCL2,MCL1
Hif		complex				0.0034	CDKN1C,CXCL8
ISRIB		chemical reagent				0.0271	CCL20
(S)-mevalonic acid		chemical - endogenous mammalian				0.0324	CD59
D-sphingosine		chemical - endogenous mammalian				0.0019	CLDN1,CXCL2
phytosphingosine		chemical - endogenous mammalian				0.00548	CLDN1
risedronic acid		chemical drug				0.0324	HSPD1
fluvastatin		chemical drug				0.0193	CXCL8,CYBA
cerivastatin		chemical drug				0.00875	CXCL8,PLAU,PLAUR	66 (20)
retinoid		chemical drug				0.0232	HBEGF,IGFBP3
seocalcitol		chemical drug				0.0048	AREG,MCL1,TMPRSS2
palmitoylcarnitine		chemical - endogenous mammalian				8.91e-05	CLDN1,CLDN4
PK11007		chemical reagent				0.0324	PMAIP1
talniflumate		chemical drug				0.0109	GCNT3
P505-15		chemical drug				0.00548	PLCG2
aspergillus beta-glucan		chemical - endogenous non-mammalian				0.00548	CXCL8
pneumocystis beta-glucan		chemical - endogenous non-mammalian				0.00548	CXCL8
oenothein B		chemical - endogenous non-mammalian				0.0164	CXCL2
diazepam		chemical drug				0.0377	CXCL8
flunitrazepam		chemical drug				0.00548	CXCL8
methylnitrosourea		chemical toxicant				0.0158	CLU,PLAUR
RP 73401		chemical toxicant				0.0483	CXCL2
roflumilast		chemical drug				0.0271	CXCL2
rosuvastatin		chemical drug				0.0133	CYBA,LDLR
lipid		chemical - endogenous mammalian				0.0232	CLU,LDLR
methyl cellosolve		chemical reagent				0.0217	SQSTM1
benzo(a)pyrene		chemical toxicant				0.034	ANXA1,MAFF,SQSTM1,TXNRD1
9,10-dimethyl-1,2-benzanthracene		chemical toxicant				0.000176	AREG,CXCL2,EPHA2,HBEGF	34 (7)
tolrestat		chemical drug				0.00548	CXCL8
MUC2		other				0.00548	CXCL8
emodin		chemical drug				0.00418	CLDN4,CXCL8,OCLN
rhein		chemical - endogenous non-mammalian				0.0019	CXCL8,OCLN
AX15839		chemical - kinase inhibitor				0.0164	CXCL8
vitamin K3		chemical drug				0.011	CCL20,KLF6
pyrrolidine dithiocarbamate		chemical reagent				0.0221	ANXA1,CXCL2,CXCL8
PS-1145		chemical - kinase inhibitor				0.00479	CXCL8,TNFAIP3
1,1-bis(3'-indolyl)-1-(4-trifluoromethyl-phenyl)methane		chemical reagent				0.0483	GDF15
SB 216763		chemical toxicant				0.00205	CXCL8,PLAU,RND3	37 (8)
ketorolac		chemical drug				0.0483	CXCL8
Go 6976		chemical - kinase inhibitor				0.00548	CD55,CXCL2,CXCL8	56 (17)
opioid		chemical drug				0.0271	PLAU
H-7		chemical - kinase inhibitor				0.0213	AREG,SAA1
praziquantel		chemical drug				0.0324	CXCL8
papaverine		chemical drug				0.0324	OCLN
grepafloxacin		chemical drug				0.0271	CXCL8
manidipine		chemical drug				0.0377	CXCL8
nitrendipine		chemical drug				0.0217	LDLR
amlodipine		chemical drug				0.00299	LDLR,S100A10
SAHM1		chemical reagent				0.0222	HES1,ZFP36L2
eugenol		chemical - endogenous non-mammalian				0.0377	CXCL8
4-tert-octylphenol		chemical toxicant				0.0125	CD55,EMP1
propyl gallate		chemical toxicant				0.0324	CXCL8
4-aminophenol		chemical - endogenous mammalian				0.0271	CLU
SF 6847		chemical toxicant				0.0109	CXCL8
constitutive proteasome-selective inhibitor		chemical reagent				0.0109	PMAIP1
PR-924		chemical - protease inhibitor				0.0109	PMAIP1
epicatechin gallate		chemical drug				0.00699	CXCL8,GDF15	61 (10)
taprostene		chemical reagent				0.0164	CDKN1C
4-amino-6-hydrazino-7-beta-D-ribofuranosyl-7H-pyrrolo[2,3-d]-pyrimidine-5-carboxamide		chemical reagent				0.0164	MCL1
hymecromone		chemical drug				0.0133	CXCL8,MCL1
pterostilbene		chemical drug				0.00159	HES1,PLAU
salirasib		chemical drug				0.0354	OCLN,PLAU
salicylic acid		chemical drug				0.00261	CXCL8,GDF15,MCL1	73 (19)
sodium orthovanadate		chemical reagent				0.0158	CXCL8,PLAUR
silver nitrate		chemical drug				0.0164	SAA1
sodium arsenite		chemical drug				0.0416	CXCL8,LITAF
potassium iodide		chemical drug				0.00548	CXCL8
ammonium chloride		chemical drug				0.00531	LDLR,SQSTM1
nickel subsulfide		chemical toxicant				0.0164	CXCL8
methylpiperidinyl-3b-hydroxycholenamide		chemical reagent				0.0217	LDLR
ferric chloride		chemical toxicant				0.0324	PLAU
cadmium chloride		chemical toxicant				0.0429	OCLN,PLAU
hydrogen sulfide		chemical - endogenous mammalian				0.0034	CXCL8,TMPRSS2
hydrochloric acid		chemical - endogenous mammalian				0.0103	CXCL2,CXCL8
spermine nitric oxide complex		chemical toxicant				0.0026	CXCL8,S100A10
chlorophyllin		chemical toxicant				0.0217	CXCL8
Mn(III)-tetrakis-(4-benzoic acid) porphyrin		chemical reagent				0.00299	CLDN4,MCL1
zymosan A		chemical - endogenous non-mammalian				0.00531	ANXA1,SAA1
senexin B		chemical reagent				8.91e-05	CXCL2,CXCL8
SS18-SSX1		fusion gene/product				0.043	PMAIP1
NPM1-ALK		fusion gene/product				0.0483	KDM6B
CRTC1-MAML2		fusion gene/product				0.00548	AREG
FUS-DDIT3		fusion gene/product				0.0158	CXCL8,SERPINB2
C11orf95-RELA		fusion gene/product				0.00218	CXCL2,LITAF,TNFAIP3
UM101		chemical - kinase inhibitor				0.011	CXCL8,PRRG4
miR-124 inhibitor		chemical reagent				0.00548	MCL1
miR-124 mimic		chemical reagent				0.0377	MCL1
mir-30		microRNA				0.0232	NEDD4L,PRDM1
oleuropein aglycone		chemical - endogenous non-mammalian				0.0164	SQSTM1
cathelicidin-WA		chemical - endogenous mammalian				0.0271	OCLN
SF2523		chemical - kinase inhibitor				0.0217	SQSTM1
isotretinoin		biologic drug				0.00814	ALDH1A3,CXCL8,IGFBP3	20 (4)
IMTPPE		chemical reagent				0.0271	TMPRSS2
alpha-tocopherol		chemical drug				0.00823	PMAIP1,SQSTM1	43 (7)
diallyl disulfide		chemical - endogenous non-mammalian				0.00956	CD55,GDF15
miR-508-3p inhibitor		chemical reagent				0.0377	CLDN1
levofloxacin		chemical drug				0.043	CXCL8
tyrphostin		chemical drug				0.043	CXCL2
2,4-dinitrofluorobenzene		chemical toxicant				0.00699	CXCL2,OCLN
vapreotide		biologic drug				0.0217	CXCL8
aprotinin		biologic drug				0.0109	PLAU
lanreotide		biologic drug				0.0109	IGFBP3
Boc-D-FMK		chemical reagent				0.0377	CXCL8
1-Naphthalenesulfonyl-IW-CHO		chemical - protease inhibitor				0.0271	SQSTM1
actinomycin		chemical - endogenous non-mammalian				0.0164	SAA1
N-[N-(3,5-difluorophenacetyl-L-Ala)]-S-phenylglycine t-butyl ester		chemical - protease inhibitor				0.00193	HES1,HES5,RND3	6 (3)
BMS200261		chemical reagent				0.00548	CD55
bombesin		chemical - endogenous mammalian				0.000103	C1orf116,IGFBP3,TMPRSS2
Z-YVAD-FMK		chemical reagent				0.0109	CXCL8
D-JNK inhibitor I		biologic drug				0.0109	CXCL8
Z-WEHD-FMK		chemical - protease inhibitor				0.0109	CXCL8
Z-IETD-FMK		chemical - protease inhibitor				0.0324	CXCL8
Z-DEVD-FMK		chemical - protease inhibitor				0.00159	CXCL2,MCL1	13 (3)
N-carbobenzyloxy-leucine-leucine-norvalinal		chemical - protease inhibitor				0.00299	CXCL8,MCL1	32 (7)
N-acetylmuramyl-L-alanyl-D-isoglutamine		chemical - endogenous non-mammalian				0.00459	CLDN1,CXCL2,CXCL8	33 (9)
TAPI		chemical - protease inhibitor				0.0164	CXCL8
proteasome inhibitor PSI		chemical - protease inhibitor				0.000645	CD55,CXCL2,SQSTM1	28 (7)
polaprezinc		biologic drug				0.043	CXCL8
cyclosporin		biologic drug				0.0377	CXCL8
polymyxin B		biologic drug				0.0013	CXCL8,LDLR
palmitoyl-Cys((RS)-2,3-di(palmitoyloxy)-propyl)-Ala-Gly-OH		chemical reagent				0.043	CXCL8
Sn50 peptide		chemical toxicant				0.0482	CXCL2,CXCL8
BQ 123		biologic drug				0.0483	CXCL2
myristoylated Protein Kinase C peptide inhibitor		chemical - kinase inhibitor				0.0217	CD55
glutathione diethyl ester		chemical reagent				8.91e-05	PLAU,PLAUR
epoxomicin		chemical - protease inhibitor				0.011	CXCL8,SQSTM1
enalaprilat		chemical - endogenous mammalian				0.0109	LDLR
glutathione ethyl ester		biologic drug				0.0164	MCL1
aclarubicin		chemical drug				0.0271	MCL1
idarubicin		chemical drug				0.00479	MCL1,TP53BP2
Ro31-8220		chemical - kinase inhibitor				0.00193	CD55,CLDN1,CXCL8	29 (6)
indole-3-carbinol		chemical drug				0.0158	ANXA1,GDF15
heme		chemical - endogenous mammalian				0.0036	CD55,CXCL2,PRDM1
dihematoporphyrin ether		chemical drug				0.043	HSPD1
R-etodolac		chemical drug				0.0164	MCL1
phorbol esters		chemical - other				0.0138	ANXA1,CXCL8,PLAU
helenalin		chemical - endogenous non-mammalian				0.0043	CCL20,PRDM1
geranylgeraniol		chemical - endogenous mammalian				0.000614	CD59,MCL1
bardoxolone		chemical drug				0.000849	SQSTM1,TXNRD1,UBE2H
ingenol-dibenzoate		chemical reagent				0.0109	CD55
parthenolide		chemical drug				0.0184	CXCL2,CXCL8
baicalein		chemical drug				0.0274	CXCL8,MCL1
naringenin		chemical - endogenous non-mammalian				0.000925	CLDN4,CXCL8,LDLR	47 (4)
quercetin		chemical drug				0.00109	CXCL8,LDLR,MCL1,PLAU,PLAUR	73 (18)
hexamethoxyflavone		chemical toxicant				0.0483	CXCL8
nicotine		chemical drug				0.00425	CXCL8,LDLR,LITAF,PLAUR,TFPI2	72 (21)
KT5823		chemical - kinase inhibitor				0.00223	PLAUR,S100A10
capsaicin		chemical drug				0.0429	CXCL8,GDF15
berberrubine		chemical - endogenous non-mammalian				0.00548	LDLR
vinorelbine		chemical drug				0.0377	PMAIP1
berberine		chemical drug				0.00317	CXCL8,LDLR,MCL1,SAT1	63 (12)
SN-38		chemical drug				3.94e-05	CCL20,CLU,GDF15,MCL1	52 (10)
theophylline		chemical drug				0.00159	CXCL8,HS3ST1
UCN-01		chemical drug				0.00823	CXCL8,MCL1	77 (21)
tetrahydropalmatine		chemical - endogenous non-mammalian				0.0109	CXCL8
vincristine		chemical drug				0.0274	MCL1,PMAIP1
columbamine		chemical - endogenous non-mammalian				0.00548	LDLR
omacetaxine mepesuccinate		chemical drug				0.0271	MCL1
trigonelline		chemical - endogenous mammalian				0.0324	ACE2
evodiamine		chemical - endogenous non-mammalian				0.00699	CXCL8,MCL1	33 (7)
D-tubocurarine		chemical drug				0.0026	LITAF,TFPI2
vinblastine		chemical drug				0.0125	MCL1,PMAIP1
chelerythrine		chemical drug				0.0076	CYBA,MCL1
5-hydroxytryptamine		chemical - endogenous mammalian				0.0266	CXCL8,HBEGF,SERPINB2
citric acid		chemical - endogenous mammalian				0.0377	MCL1
lysophospholipids		chemical - endogenous mammalian				2.98e-05	CLDN1,OCLN
lipoarabinomannan		chemical - endogenous non-mammalian				0.00699	CXCL2,CXCL8	39 (6)
succinylacetone		chemical - endogenous mammalian				0.0217	CYBA
tridecanoic acid		chemical - endogenous mammalian				1.87e-05	CD59,CDKN1C,DUSP5
stearic acid		chemical - endogenous mammalian				0.011	CLU,MCL1
non-esterified fatty acid		chemical - endogenous mammalian				0.0377	LDLR
N-acetylsphingosine		chemical reagent				0.00205	CRYAB,CXCL2,CXCL8	51 (14)
arachidonyltrifluoromethane		chemical reagent				0.0483	CXCL2
CpG ODN 1826		chemical reagent				0.01	CXCL8,CYBA,SQSTM1
CpG ODN 2006		chemical reagent				0.015	CXCL8,ISG20,NFKBIZ
poly(U)RNA		chemical reagent				0.0324	CXCL8
dichlororibofuranosylbenzimidazole		chemical toxicant				0.00479	CTSD,CXCL8
fludarabine		chemical drug				0.0103	CXCL2,MCL1
N(G)-monomethyl-D-arginine		chemical - endogenous mammalian				0.011	PLAUR,PMAIP1
selenomethionine		chemical - endogenous mammalian				0.0013	CTSD,SQSTM1
acolbifene		chemical drug				0.0377	LDLR
poractant alfa		chemical drug				0.00548	CXCL8
dapsone		chemical drug				0.0271	CXCL8
honokiol		chemical - endogenous non-mammalian				0.0149	MAP3K8,MCL1
CpG ODN 1668		chemical reagent				0.0403	CXCL8,PRDM1
ilomastat		chemical drug				0.000263	CXCL8,HBEGF,OCLN	57 (11)
sparfosic acid		chemical drug				0.0324	PMAIP1
ethionine		chemical toxicant				0.00127	ANXA1,CLU,S100A10
N,N-dimethylarginine		chemical - endogenous mammalian				0.043	OCLN
tosylphenylalanyl chloromethyl ketone		chemical - protease inhibitor				0.000338	CXCL2,CXCL8,PLCG2	11 (3)
L-canavanine		chemical - endogenous non-mammalian				0.0109	BAG3
KB-R7785		chemical - protease inhibitor				0.0109	HBEGF
OSU8-1		chemical - protease inhibitor				0.00548	HBEGF
sivelestat		chemical drug				0.0377	MCL1
glutamyl-Se-methylselenocysteine		chemical - endogenous mammalian				0.00384	CLU,PLAUR
selenomethylselenocysteine		chemical - endogenous mammalian				0.00641	CLU,PLAUR
L-homocysteine		chemical - endogenous mammalian				0.0271	CXCL8
fucoidin		chemical reagent				0.000585	CLDN1,CXCL8,MCL1	33 (5)
hydroxypropyl-beta-cyclodextrin		chemical drug				0.000476	CTSD,LDLR,SQSTM1
methyl-beta-cyclodextrin		chemical drug				0.00888	CXCL8,LDLR	60 (18)
carrageenan		chemical drug				0.0331	CXCL2,CXCL8
Vi capsular polysaccharide		chemical drug				0.0217	CXCL8
3-deoxyglucosone		chemical - endogenous mammalian				0.00548	HBEGF
D-galactosamine		chemical - endogenous mammalian				0.00169	CXCL2,GDF15,MCL1	41 (7)
D-mannose		chemical - endogenous mammalian				0.0109	CXCL8
glucosamine		chemical - endogenous mammalian				0.0391	CXCL2,CXCL8
lactulose		chemical - endogenous mammalian				0.00548	CXCL8
thymeleatoxin		chemical toxicant				0.0217	CD55
phorbol 12,13-dibutyrate		chemical - endogenous non-mammalian				0.001	CD55,CXCL8,MAP3K8
25-hydroxycholesterol		chemical reagent				0.00548	CXCL8,LDLR,MAFF
onapristone		chemical drug				0.0026	CTSD,HBEGF
R5020		chemical reagent				0.000145	AREG,CTSD,DUSP5,HBEGF,SAA1
danazol		chemical drug				0.0164	CXCL8
cholesterol ester		chemical - endogenous mammalian				0.0217	LDLR
vinpocetine		chemical drug				0.0377	CXCL8
pyocyanin		chemical reagent				0.0217	CXCL8
V2+		chemical toxicant				0.00548	CXCL8
Ni2+		chemical reagent				0.000299	CCL20,CXCL2,CXCL8	34 (7)
arsenite		chemical toxicant				0.00045	CXCL8,MAFF,MCL1,SQSTM1,TXNRD1	47 (10)
1-phenazinecarboxylic acid		chemical - endogenous non-mammalian				0.0109	CXCL8
PC-SPES		chemical drug				0.0163	ANXA1,CLU,TMPRSS2
